# Supplementary material for: Behavioral screening defines the molecular Parkinsonism-related subgroups in Drosophila
Source: Nat Commun. 2026 Mar 10;17:3761. doi: 10.1038/s41467-026-70303-8 (PMC13106710; doi:10.1038/s41467-026-70303-8)
Supplement: Supplementary file 9 — Supplementary Dataset 1 [file 41467_2026_70303_MOESM9_ESM.xlsx]

## Sheet: single_het_gene_norm_depol
control	auxilin[KO-WS/+]	anne[KO-WS/+]	Chchd2[KO-WS/y]	VAC14[KO-WS/+]	Coq2[KO-WS/+]	DJ-1a/b[KO-WS]	eIF4G[KO-WS/+]	gba[KO]	Gdh[KO-WS/+]	iPLA2-VIA[KO-WS]	loqs[KO-WS/+]	Lrrk[KO-WS]	nutcracker[KO-WS]	omi[KO-WS]	Pink1[KO-WS/y]	Punch[KO-WS/+]	Rab39[KO-WS/y]	Rme-8[KO-WS/+]	Synj[KO-WS/+]	Tango14[KO-WS/+]	VhaM8.9[KO-WS/+]	Vps13[KO-WS/+]	Vps35[KO-WS/+]	park1/+
0.893072	0.487398	0.51237	0.546012	0.713281	0.870218	0.482428	0.551937	1.12032	0.954322	0.685045	0.397516	1.55063	1.04248	1.01032	1.06964	1.06507	0.58465	0.816441	0.678166	1.2147	1.21666	0.474814	1.36436	1.15957
1.43314	1.08503	0.761384	0.821978	0.71931	0.72699	0.839402	0.500953	1.38125	0.776631	0.750938	0.87543	1.18226	1.3269	0.972456	0.829165	1.31428	0.47751	0.761159	0.6246	0.621271	0.548376	0.494277	1.4352	1.19223
0.64569	0.849087	0.748964	0.603393	1.11408	0.713938	0.438364	0.975093	0.951883	0.993242	0.555386	0.584774	1.36272	0.939628	1.07504	0.715516	1.47158	0.602694	0.528117	0.695592	1.40613	0.612453	0.670218	1.24805	0.930234
1.07051	1.07637	1.1731	0.829861	0.793649	0.751846	0.44375	0.527871	0.917477	0.956003	0.532365	0.608786	1.03963	1.44438	1.11557	0.865135	1.6664	0.627401	0.805936	0.723454	0.791577	0.523742	0.379398	1.40257	1.03946
1.01575	0.841763	0.910131	0.701295	1.33033	0.819332	0.839169	0.621482	0.947828	0.733685	0.792365	0.733247	0.763742	1.31685	0.690008	0.792997	1.33321	0.522289	1.08567	0.66588	0.734425	1.14607	0.835615	1.41835	1.02258
0.941841	0.911069	0.604682	0.879768	0.447765	0.802109	0.719951	0.861841	1.53376	0.992309	0.702103	0.238862	0.468277	1.55765	1.11318	0.995349	1.45592	0.472934	0.691104	0.701759	0.554335	1.24664	0.741774	1.1129	1.39737
0.975597	0.711593	0.572247	0.749483	0.658236	0.890153	0.466873	0.850976	1.22265	1.10174	0.803936	0.791846	0.868427	1.48574	0.982204	1.04735	1.64447	0.639885	0.774675	0.583896	1.0903	0.397828	0.997573	0.870969	1.45074
0.998503	0.775246	0.993785	0.689567	0.944984	0.726092	0.551231	0.732789	1.04464	0.97414	0.881399	0.635625	0.698977	1.29932	1.17377	0.960297	1.5635	0.806395	0.918118	0.877696	0.844725	0.786373	0.827379	0.900218	1.28695
1.06758	0.731038	0.706522	0.831906	0.904671	1.03735	0.489894	0.667137	0.838287	1.10022	0.693514	0.351995	0.753657	1.6134	1.00468	0.805933	1.77379	0.576942	0.926714	0.991333	1.21416	0.696893	0.80942	1.08761	1.27493
0.955455	0.649109	0.562011	0.956728	0.408737	0.817678	0.504024	0.648082	1.20211	1.12096	0.677324	0.347833	0.596418	1.05763	1.01119	0.73296	1.62786	0.709512	0.754509	0.907879	1.10191	0.792702	0.702754	0.809848	0.324317
1.00287	0.761251	0.732636	0.816665		0.739708	0.543785		1.18029	0.885897	1.00796	0.382341	0.899814	1.34265	1.08761		1.69192	0.718263	1.03801	0.795583	1.09916	0.666933	1.03724	1.47312	0.871765
1.06808		0.609883	0.885679		0.789497	1.0625		1.0742	0.846845	0.46407	0.701024	1.01769	0.974931	1.28451		1.14667	0.631495	1.09072	0.815451	1.06459	0.484243	0.79203		0.984965
0.846864			0.909502					1.1283		1.08889		0.802839					0.56061		0.928212	1.07043		0.690871		1.1114
1.08506								1.03003		0.558191		1.04459					0.287333		0.873619	0.965554		0.669858		1.00032
0.811611								0.994896		1.15944		0.852471					0.97489		0.779645	0.647116		0.503171		0.871601
1.26049								0.687444		0.48321		0.697183					0.316248		0.74922	0.845089		0.492772		0.860531
1.04652								1.00081		0.474146							0.831752		0.738775	0.691917				1.06076
0.850307										1.17588							0.473399			0.905594				0.979167
1.03107										1.31345							0.366238							1.11854
0.92322										0.869058							0.460053							0.819523
1.07678										1.3954							0.900202							1.04779
1.02927										0.612927							0.471803							1.07183
0.869137										0.741029							0.957433							1.1915
1.0733										1.22188							0.983754							0.967678
1.02829																	0.458999							1.26866
1.10696																	0.771105							1.53165
0.893038																	0.62429							1.12713
1.15719																	1.35492							0.99211
0.862601																	0.919598							1.25655
1.06872																	0.709451
1.05294
0.858541
1.08701
0.758531
1.04366
0.965941
1.14486
1.00051
1.05937
0.76356
1.17657
1.1654
0.749735
1.15265
0.932211
1.15032
1.18071
1.15208
0.516887
0.983471
0.839183
0.991611
1.18573
0.854656
1.12122
0.901601
1.12252
1.139
1.02257
1.09474
0.743681
1.09731
0.692038
1.21065
0.573846
0.882474
1.0311
1.51259
0.948914
0.703187
1.18573
1.16217
0.795295
0.898086
1.14703
1.13778
1.02181
0.864289
1.06706
1.06865
1.00499
1.0822
0.869052
1.04377
0.91522
1.11193
0.948869
1.02398
1.19969
0.80031
1.02218
0.81521
1.24739
0.780062
0.841496
0.980248
0.942647
1.30815
1.23561
0.82701
0.980958
1.15688
0.862163
1.05446
1.09193
0.837071
1.01654
0.93034
0.974634
1.18754
0.907483
1.04523
0.957805
0.921214
1.07575
1.04147
0.958531
1.12421
1.12173
0.75406
0.959318
0.950347
1.06452
1.02582
0.756382
0.915694
0.755092
1.30844
0.954194
1.3102
1.4229
0.604081
1.22835
1.16706
0.577611
0.663742
0.594617
0.723275
1.31076
1.33319
1.08666
1.28774
1.14029
1.31277
0.898786
1.24358
0.654081
0.75049
1.04168
0.77198
1.0881
0.908088
0.90846
1.2817
1.05913
1.1871
0.460664
1.18118
1.11193
1.10649
0.667607
1.14092
0.894345
1.19064
1.08366
1.17506
0.803763
0.937519
1.12338
1.14917
0.742295
0.902239
1.08292
0.969724
1.18524
1.09105
0.956866
1.05316
0.743965
1.05137
0.846141
1.05749
1.1318
0.866035
1.04716
1.07124
0.926919
0.897195
1.10465
1.20238
0.890934
1.05405
0.852638
0.904518
1.34183
0.799389
0.954268
1.00535
0.939527
0.93079
1.12433
0.998985
0.975223
1.04051
0.985286
1.27283
1.25931
0.95946
0.5084
0.961188
0.99573
0.889624
1.02667
1.12679
1.1518
0.829959
0.505137
1.51311
0.970136
1.02986
1.18415
0.815851
1.14427
1.19252
0.967072
0.69614
1.00285
0.925844
1.0343
1.05878
1.17762
0.800603
0.975748
1.14108
0.883176
1.08494
0.915057
1.02783
0.979776
0.99239
1.04852
1.06685
0.884634
1.28407
1.07701
1.07466
0.564255
1.5749
1.26347
0.603167
0.55846
0.901427
0.968462
0.857395
0.752305
1.18237
1.21015
1.1279
0.70986
1.55391
0.736225
1.12641
0.777058
1.09653
1.10293
0.872865
1.04715
0.784086
1.15001
0.882193
1.16077
1.02605
0.763107
0.653092
1.24511
1.3233
0.989338
0.713363
1.19055
1.3299
0.766192
1
1.37755
1.49156
0.491002
1.18633
0.893033
0.560524
0.91865
1.18231
1.04094
1.13688
1.27939
0.441828
1.27602
1.28268
0.515905
0.903447
1.02194
1.09842
1.1472
0.755949
0.998426
1.30031
0.824464
0.498752
1.28732
1.08915
0.831699
1.27978
0.948045
0.940471
1.01902
1.13339
0.832846
1.01474
1.20273
1.18596
0.611316
1.09558
0.904417
0.916154
1.08385
1.17606
1.14718
0.621611
1.40007
0.655086
0.75618
1.19055
1.02227
1.03101
1
1.22197
1.01747
0.693603
1.06697
1.10752
0.89248
0.928516
1.06672
1.00476
1.08903
0.910965
0.9084
1.18369
0.907912
1.03753
0.962474
1.15277
0.689179
1.05174
1.10631
1
1.00149
0.998513
1.04301
0.860616
1.24288
0.853498
1.05973
0.911276
1.01718
0.897308
1.0543
1.0602
1.47859
0.941325
0.968284
0.952157
0.659649
0.962256
0.6943
1.34344
0.545039
1.45496
1.04184
1.07764
1.15105
0.729462
1.12366
0.809612
1.46221
0.598906
1.00561
1.11181
1.23578
0.725889
0.926523
0.795623
1.21964
0.984737
0.647299
0.983892
1.30873
1.06008
0.710884
1.1728
1.0538
1.06252
0.72909
1.30423
1.10269
1.02467
0.83932
0.668593
1.19136
1.14004
0.895212
0.940345
1.04926
1.23666
0.878523
0.73352
1.50378
0.7627
1.40317
0.789779
0.861259
0.945789
0.938582
1.0548
1.00662
1.02513
0.879073
1.0958
0.900005
0.787315
1.31268
1.11686
0.997567
0.95425
0.931327
0.865993
0.984349
1.19117
0.958484
0.973955
1.04584
0.541598
1.04807
1.39054
0.972948
0.992082
0.922042
1.11293
1.12354
1.12044
0.891458
0.864558
1.35235
0.891944
0.995251
0.760459
0.975473
0.801381
1.22315
1.03272
1.09566
0.629525
1.24209
1.08731
0.912687
0.628844
1.37116
1.15024
1.02494
0.824817
0.89604
1.13602
0.851956
1.11598
1.2013
1.1698
0.589566
1.03933
1.08959
1.06363
0.802841
1.17209
0.997502
0.88819
1.05959
0.909067
1.0175
0.880317
1.28071
0.836487
1.36376
0.987551
0.593926
1.13097
0.842798
1.09769
0.985794
1.20694
1.15182
1.08882
0.936789
0.824993
0.660194
1.13044
0.85143
1.14617
1.10757
0.894824
1.15138
0.846257
0.955558
1.03919
1.26641
0.741203
0.950053
1.01613
0.893449
0.892983
1.0438
0.987739
1.20872
1.00712
1.09378
0.636004
1.15328
1.17587
0.742731
1.0147
0.751341
1.20885
1.34058
0.89098
1.0446
0.93756
1.00972
0.885046
0.999162
1.13123
0.984563
1.06687
0.74458
0.985925
1.01382
1.19684
1.04391
1.07774
1.17548
0.865658
0.82917
0.89199
0.920374
1.27832
1.02609
0.975693
1.02455
0.974884
0.908108
1.12637
1.20986
1.17292
0.955722
0.995106
1.071
1.06842
0.756645
0.84759
0.796371
1.1567
0.910956
1.14598
1.04707
1.13877
0.777479
1.08636
0.999877
0.724968
1.01185
1.13864
1.03918
1.01609
1.11358
0.971326
1.07873
1.07689
0.949789
1.05645
0.684016
0.875307
0.791832
0.925367
0.950217
1.43059
1.00963
1.01825
0.762092
0.977418
1.10023
1.1363
0.91587
1.35522
1.21374
0.892783
0.520459
1.05067
0.849311
0.865003
0.987996
1.17643
1.02914
1.05776
1.09821
1.27785
1.18018
0.686086
0.994125
0.844418
0.99452
1.01165
0.89666
1.58233
1.30223
1.3656
0.637655
1.39045
1.01718
1.46433
0.739435
0.836155
0.57051
0.777368
1.00136
0.776865
0.578085
0.960438
0.943836
1.38535
1.2455
0.949557
1.3722
1.47761
1.20342
0.902971
0.452786
0.829612
0.588755
0.864805
0.595987
1.18762

## Sheet: bayesian_statistics
	pair_id	single_mutant_0	single_mutant_1	observed	expected	mean GI strength (observed-expected)	hdi0	hdi1	dist_0
0	0	auxilin[KO-WS/+]	anne[KO-WS/+]	0.821046	0.59783	0.223216	0.15917	0.324467	0.15917
1	1	auxilin[KO-WS/+]	Chchd2[KO-WS/y]	0.595571	0.63468	-0.0391082	-0.103558	0.0641579	0
2	2	auxilin[KO-WS/+]	VAC14[KO-WS/+]	1.71495	0.64857	1.06638	0.978247	1.18662	0.978247
3	3	auxilin[KO-WS/+]	Coq2[KO-WS/+]	0.694733	0.651453	0.0432794	-0.0198512	0.143821	0
4	4	auxilin[KO-WS/+]	Dj1a[KO-WS/+];Dj1b[KO-WS/+]	0.577955	0.496506	0.0814489	0.0212728	0.172697	0.0212728
5	5	auxilin[KO-WS/+]	eIF4G[KO-WS/+]	0.971314	0.560033	0.411282	0.345061	0.510003	0.345061
6	6	auxilin[KO-WS/+]	gba[KO-w+/+]	0.774976	0.866822	-0.0918455	-0.115963	0.0652851	0
7	7	auxilin[KO-WS/+]	Gdh[KO-WS/+]	0.795809	0.76924	0.0265691	-0.0232002	0.144736	0
8	8	auxilin[KO-WS/+]	iPLA2-VIA[KO-WS/+]	0.792682	0.660537	0.132145	0.0703999	0.228761	0.0703999
9	9	auxilin[KO-WS/+]	loqs[KO-WS/+]	0.572799	0.447262	0.125537	0.0415877	0.234338	0.0415877
10	10	auxilin[KO-WS/+]	Lrrk[KO-WS/+]	1.03605	0.736515	0.299533	0.238317	0.407131	0.238317
11	11	auxilin[KO-WS/+]	nutcracker[KO-WS/+]	0.81336	1.03598	-0.222622	-0.0835932	0.0703226	0
12	12	auxilin[KO-WS/+]	omi[KO-WS/+]	0.842084	0.842192	-0.000107925	-0.0168454	0.139461	0
13	13	auxilin[KO-WS/+]	park[1/+]	0.569366	0.868742	-0.299376	-0.319959	-0.159559	0.159559
14	14	auxilin[KO-WS/+]	Pink1[KO-WS/y]	0.848683	0.711474	0.137209	0.0811496	0.251376	0.0811496
15	15	auxilin[KO-WS/+]	Punch[KO-WS/+]	0.590492	1.19426	-0.603772	-0.324449	-0.147322	0.147322
16	16	auxilin[KO-WS/+]	Rab39[KO-WS/y]	0.667867	0.532523	0.135344	0.0686103	0.223606	0.0686103
17	17	auxilin[KO-WS/+]	Rme-8[KO-WS/+]	0.988125	0.685507	0.302618	0.231924	0.414731	0.231924
18	18	auxilin[KO-WS/+]	Synj[KO-WS/+]	0.886995	0.623462	0.263534	0.196296	0.357772	0.196296
19	19	auxilin[KO-WS/+]	Tango14[KO-WS/+]	1.0096	0.75619	0.253413	0.188652	0.368841	0.188652
20	20	auxilin[KO-WS/+]	VhaM8.9[KO-WS/+]	0.89417	0.613382	0.280788	0.212934	0.379625	0.212934
21	21	auxilin[KO-WS/+]	Vps13[KO-WS/+]	0.693017	0.560946	0.132071	0.0610858	0.230824	0.0610858
22	22	auxilin[KO-WS/+]	Vps35[KO-WS/+]	0.610124	0.962978	-0.352854	-0.290704	-0.112251	0.112251
23	23	anne[KO-WS/+]	Chchd2[KO-WS/y]	0.57245	0.582364	-0.00991346	-0.0800354	0.0887554	0
24	24	anne[KO-WS/+]	VAC14[KO-WS/+]	0.756415	0.59511	0.161306	0.0919976	0.265728	0.0919976
25	25	anne[KO-WS/+]	Coq2[KO-WS/+]	0.697194	0.597755	0.0994391	0.0172204	0.214616	0.0172204
26	26	anne[KO-WS/+]	Dj1a[KO-WS/+];Dj1b[KO-WS/+]	0.693217	0.45558	0.237637	0.172318	0.325795	0.172318
27	27	anne[KO-WS/+]	eIF4G[KO-WS/+]	0.589313	0.51387	0.0754431	0.00510452	0.171101	0.00510452
28	28	anne[KO-WS/+]	gba[KO-w+/+]	1.00952	0.795371	0.214152	0.184969	0.357596	0.184969
29	29	anne[KO-WS/+]	Gdh[KO-WS/+]	0.835682	0.705832	0.12985	0.0687768	0.240692	0.0687768
30	30	anne[KO-WS/+]	iPLA2-VIA[KO-WS/+]	0.63989	0.60609	0.0337999	-0.0359212	0.128062	0
31	31	anne[KO-WS/+]	loqs[KO-WS/+]	1.41255	0.410395	1.00215	0.92634	1.09283	0.92634
32	32	anne[KO-WS/+]	Lrrk[KO-WS/+]	0.874098	0.675805	0.198293	0.13611	0.30195	0.13611
33	33	anne[KO-WS/+]	nutcracker[KO-WS/+]	1.19217	0.950588	0.24158	0.334476	0.532372	0.334476
34	34	anne[KO-WS/+]	omi[KO-WS/+]	0.666492	0.772771	-0.10628	-0.142091	0.0331571	0
35	35	anne[KO-WS/+]	park[1/+]	0.414814	0.797133	-0.382319	-0.407644	-0.255055	0.255055
36	36	anne[KO-WS/+]	Pink1[KO-WS/y]	0.689653	0.652828	0.0368251	-0.0294194	0.147583	0
37	37	anne[KO-WS/+]	Punch[KO-WS/+]	0.963219	1.09582	-0.132604	0.109803	0.298295	0.109803
38	38	anne[KO-WS/+]	Rab39[KO-WS/y]	0.695277	0.488628	0.206649	0.146503	0.283379	0.146503
39	39	anne[KO-WS/+]	Rme-8[KO-WS/+]	0.872241	0.629002	0.243239	0.174441	0.346925	0.174441
40	40	anne[KO-WS/+]	Synj[KO-WS/+]	0.984274	0.572071	0.412204	0.344198	0.507492	0.344198
41	41	anne[KO-WS/+]	Tango14[KO-WS/+]	0.754441	0.693858	0.0605825	0.0029838	0.165524	0.0029838
42	42	anne[KO-WS/+]	VhaM8.9[KO-WS/+]	0.704559	0.562822	0.141737	0.0720227	0.235873	0.0720227
43	43	anne[KO-WS/+]	Vps13[KO-WS/+]	0.809718	0.514708	0.29501	0.231986	0.382444	0.231986
44	44	anne[KO-WS/+]	Vps35[KO-WS/+]	0.866509	0.883601	-0.0170923	0.0385791	0.195246	0.0385791
45	45	Chchd2[KO-WS/y]	VAC14[KO-WS/+]	0.649865	0.631791	0.0180741	-0.0454449	0.127064	0
46	46	Chchd2[KO-WS/y]	Coq2[KO-WS/+]	0.661163	0.6346	0.0265636	-0.0387122	0.128174	0
47	47	Chchd2[KO-WS/y]	Dj1a[KO-WS/+];Dj1b[KO-WS/+]	0.567696	0.483661	0.0840347	0.0178128	0.17284	0.0178128
48	48	Chchd2[KO-WS/y]	eIF4G[KO-WS/+]	0.741989	0.545544	0.196444	0.123445	0.29689	0.123445
49	49	Chchd2[KO-WS/y]	gba[KO-w+/+]	0.845683	0.844396	0.00128648	-0.0182917	0.146575	0
50	50	Chchd2[KO-WS/y]	Gdh[KO-WS/+]	0.623875	0.749339	-0.125464	-0.180196	-0.0076424	0.0076424
51	51	Chchd2[KO-WS/y]	iPLA2-VIA[KO-WS/+]	0.561363	0.643448	-0.0820852	-0.149913	0.00841892	0
52	52	Chchd2[KO-WS/y]	loqs[KO-WS/+]	0.811596	0.435691	0.375904	0.306059	0.461123	0.306059
53	53	Chchd2[KO-WS/y]	Lrrk[KO-WS/+]	0.896425	0.717461	0.178964	0.117379	0.284727	0.117379
54	54	Chchd2[KO-WS/y]	nutcracker[KO-WS/+]	0.753611	1.00918	-0.25557	-0.128354	0.034216	0
55	55	Chchd2[KO-WS/y]	omi[KO-WS/+]	0.533119	0.820404	-0.287285	-0.315509	-0.146889	0.146889
56	56	Chchd2[KO-WS/y]	park[1/+]	0.430786	0.846267	-0.415481	-0.435387	-0.283674	0.283674
57	57	Chchd2[KO-WS/y]	Pink1[KO-WS/y]	0.43181	0.693068	-0.261258	-0.320344	-0.154462	0.154462
58	58	Chchd2[KO-WS/y]	Punch[KO-WS/+]	0.639646	1.16337	-0.523721	-0.247436	-0.0846241	0.0846241
59	59	Chchd2[KO-WS/y]	Rab39[KO-WS/y]	0.373785	0.518746	-0.144961	-0.207108	-0.0652879	0.0652879
60	60	Chchd2[KO-WS/y]	Rme-8[KO-WS/+]	0.885461	0.667773	0.217688	0.155175	0.321931	0.155175
61	61	Chchd2[KO-WS/y]	Synj[KO-WS/+]	0.768714	0.607332	0.161382	0.0936957	0.258979	0.0936957
62	62	Chchd2[KO-WS/y]	Tango14[KO-WS/+]	0.633147	0.736627	-0.10348	-0.161143	-0.000840247	0.000840247
63	63	Chchd2[KO-WS/y]	VhaM8.9[KO-WS/+]	0.764247	0.597513	0.166733	0.0976046	0.264917	0.0976046
64	64	Chchd2[KO-WS/y]	Vps13[KO-WS/+]	0.710395	0.546434	0.163961	0.0824147	0.263894	0.0824147
65	65	Chchd2[KO-WS/y]	Vps35[KO-WS/+]	0.618336	0.938065	-0.319729	-0.259063	-0.0977178	0.0977178
66	66	VAC14[KO-WS/+]	Coq2[KO-WS/+]	1.51868	0.648489	0.87019	0.789083	0.983824	0.789083
67	67	VAC14[KO-WS/+]	Dj1a[KO-WS/+];Dj1b[KO-WS/+]	0.781885	0.494247	0.287639	0.219662	0.379921	0.219662
68	68	VAC14[KO-WS/+]	eIF4G[KO-WS/+]	0.72385	0.557484	0.166366	0.0932379	0.273972	0.0932379
69	69	VAC14[KO-WS/+]	gba[KO-w+/+]	1.31672	0.862877	0.453847	0.428246	0.611043	0.428246
70	70	VAC14[KO-WS/+]	Gdh[KO-WS/+]	1.06357	0.765739	0.297833	0.251647	0.417443	0.251647
71	71	VAC14[KO-WS/+]	iPLA2-VIA[KO-WS/+]	1.20347	0.657531	0.545938	0.482017	0.643827	0.482017
72	72	VAC14[KO-WS/+]	loqs[KO-WS/+]	1.14585	0.445227	0.700624	0.633211	0.788053	0.633211
73	73	VAC14[KO-WS/+]	Lrrk[KO-WS/+]	1.24129	0.733163	0.508129	0.437915	0.630981	0.437915
74	74	VAC14[KO-WS/+]	nutcracker[KO-WS/+]	1.21049	1.03127	0.179226	0.314911	0.474524	0.314911
75	75	VAC14[KO-WS/+]	omi[KO-WS/+]	0.891945	0.838359	0.0535855	0.0313756	0.195173	0.0313756
76	76	VAC14[KO-WS/+]	park[1/+]	1.16331	0.864788	0.298519	0.275464	0.437591	0.275464
77	77	VAC14[KO-WS/+]	Pink1[KO-WS/y]	1.19255	0.708236	0.484313	0.410161	0.62235	0.410161
78	78	VAC14[KO-WS/+]	Punch[KO-WS/+]	1.36913	1.18883	0.180302	0.4633	0.634851	0.4633
79	79	VAC14[KO-WS/+]	Rab39[KO-WS/y]	0.637888	0.5301	0.107788	0.0529653	0.187106	0.0529653
80	80	VAC14[KO-WS/+]	Rme-8[KO-WS/+]	1.59824	0.682388	0.915856	0.850154	1.03063	0.850154
81	81	VAC14[KO-WS/+]	Synj[KO-WS/+]	1.12648	0.620625	0.505856	0.434177	0.603292	0.434177
82	82	VAC14[KO-WS/+]	Tango14[KO-WS/+]	1.09086	0.752748	0.33811	0.285154	0.442418	0.285154
83	83	VAC14[KO-WS/+]	VhaM8.9[KO-WS/+]	1.1331	0.61059	0.522506	0.462827	0.616264	0.462827
84	84	VAC14[KO-WS/+]	Vps13[KO-WS/+]	0.772939	0.558393	0.214545	0.135726	0.321929	0.135726
85	85	VAC14[KO-WS/+]	Vps35[KO-WS/+]	0.93174	0.958596	-0.0268562	0.0350628	0.210464	0.0350628
86	86	Coq2[KO-WS/+]	Dj1a[KO-WS/+];Dj1b[KO-WS/+]	0.921873	0.496444	0.425429	0.357911	0.519353	0.357911
87	87	Coq2[KO-WS/+]	eIF4G[KO-WS/+]	1.09919	0.559962	0.539232	0.461948	0.647233	0.461948
88	88	Coq2[KO-WS/+]	gba[KO-w+/+]	1.50002	0.866712	0.633309	0.612313	0.784422	0.612313
89	89	Coq2[KO-WS/+]	Gdh[KO-WS/+]	0.919006	0.769143	0.149863	0.0987952	0.270185	0.0987952
90	90	Coq2[KO-WS/+]	iPLA2-VIA[KO-WS/+]	1.05948	0.660454	0.399022	0.32843	0.493758	0.32843
91	91	Coq2[KO-WS/+]	loqs[KO-WS/+]	1.62908	0.447206	1.18188	1.11307	1.26801	1.11307
92	92	Coq2[KO-WS/+]	Lrrk[KO-WS/+]	1.04199	0.736422	0.305565	0.242081	0.41453	0.242081
93	93	Coq2[KO-WS/+]	nutcracker[KO-WS/+]	1.49655	1.03585	0.4607	0.594667	0.757766	0.594667
94	94	Coq2[KO-WS/+]	omi[KO-WS/+]	1.3649	0.842086	0.522814	0.484369	0.677122	0.484369
95	95	Coq2[KO-WS/+]	park[1/+]	0.946658	0.868632	0.0780257	0.0576602	0.20995	0.0576602
96	96	Coq2[KO-WS/+]	Pink1[KO-WS/y]	0.972904	0.711384	0.26152	0.198077	0.375491	0.198077
97	97	Coq2[KO-WS/+]	Punch[KO-WS/+]	1.09016	1.19411	-0.10395	0.188717	0.336593	0.188717
98	98	Coq2[KO-WS/+]	Rab39[KO-WS/y]	0.684126	0.532456	0.15167	0.0909375	0.23142	0.0909375
99	99	Coq2[KO-WS/+]	Rme-8[KO-WS/+]	1.02869	0.685421	0.343265	0.282331	0.444228	0.282331
100	100	Coq2[KO-WS/+]	Synj[KO-WS/+]	1.00388	0.623383	0.380499	0.323652	0.467426	0.323652
101	101	Coq2[KO-WS/+]	Tango14[KO-WS/+]	1.19535	0.756094	0.439253	0.375204	0.55139	0.375204
102	102	Coq2[KO-WS/+]	VhaM8.9[KO-WS/+]	0.87142	0.613305	0.258115	0.176042	0.369943	0.176042
103	103	Coq2[KO-WS/+]	Vps13[KO-WS/+]	0.700123	0.560876	0.139248	0.071659	0.236989	0.071659
104	104	Coq2[KO-WS/+]	Vps35[KO-WS/+]	1.11075	0.962857	0.147894	0.207783	0.386339	0.207783
105	105	Dj1a[KO-WS/+];Dj1b[KO-WS/+]	eIF4G[KO-WS/+]	0.579954	0.426776	0.153178	0.0822631	0.240788	0.0822631
106	106	Dj1a[KO-WS/+];Dj1b[KO-WS/+]	gba[KO-w+/+]	1.079	0.660567	0.418429	0.382604	0.542834	0.382604
107	107	Dj1a[KO-WS/+];Dj1b[KO-WS/+]	Gdh[KO-WS/+]	0.889317	0.586204	0.303113	0.241431	0.410273	0.241431
108	108	Dj1a[KO-WS/+];Dj1b[KO-WS/+]	iPLA2-VIA[KO-WS/+]	0.858862	0.503366	0.355496	0.28618	0.443811	0.28618
109	109	Dj1a[KO-WS/+];Dj1b[KO-WS/+]	loqs[KO-WS/+]	0.854877	0.340839	0.514038	0.442697	0.595315	0.442697
110	110	Dj1a[KO-WS/+];Dj1b[KO-WS/+]	Lrrk[KO-WS/+]	0.9481	0.561266	0.386835	0.31576	0.484682	0.31576
111	111	Dj1a[KO-WS/+];Dj1b[KO-WS/+]	nutcracker[KO-WS/+]	1.0214	0.789476	0.231925	0.311701	0.466044	0.311701
112	112	Dj1a[KO-WS/+];Dj1b[KO-WS/+]	omi[KO-WS/+]	0.684672	0.641797	0.0428743	-0.00423653	0.168481	0
113	113	Dj1a[KO-WS/+];Dj1b[KO-WS/+]	park[1/+]	0.604918	0.66203	-0.0571116	-0.0946564	0.059999	0
114	114	Dj1a[KO-WS/+];Dj1b[KO-WS/+]	Pink1[KO-WS/y]	0.626009	0.542183	0.0838257	0.0184492	0.189281	0.0184492
115	115	Dj1a[KO-WS/+];Dj1b[KO-WS/+]	Punch[KO-WS/+]	0.831336	0.910096	-0.0787595	0.114752	0.280304	0.114752
116	116	Dj1a[KO-WS/+];Dj1b[KO-WS/+]	Rab39[KO-WS/y]	0.56871	0.405812	0.162898	0.101501	0.235453	0.101501
117	117	Dj1a[KO-WS/+];Dj1b[KO-WS/+]	Rme-8[KO-WS/+]	0.829316	0.522395	0.306921	0.236423	0.403849	0.236423
118	118	Dj1a[KO-WS/+];Dj1b[KO-WS/+]	Synj[KO-WS/+]	0.641655	0.475113	0.166543	0.10082	0.248614	0.10082
119	119	Dj1a[KO-WS/+];Dj1b[KO-WS/+]	Tango14[KO-WS/+]	0.881357	0.576259	0.305098	0.236028	0.405647	0.236028
120	120	Dj1a[KO-WS/+];Dj1b[KO-WS/+]	VhaM8.9[KO-WS/+]	0.739981	0.467431	0.272549	0.205278	0.361289	0.205278
121	121	Dj1a[KO-WS/+];Dj1b[KO-WS/+]	Vps13[KO-WS/+]	0.676056	0.427472	0.248584	0.176132	0.332508	0.176132
122	122	Dj1a[KO-WS/+];Dj1b[KO-WS/+]	Vps35[KO-WS/+]	1.00613	0.733843	0.272285	0.302841	0.465	0.302841
123	123	eIF4G[KO-WS/+]	gba[KO-w+/+]	0.932426	0.745084	0.187342	0.155158	0.327093	0.155158
124	124	eIF4G[KO-WS/+]	Gdh[KO-WS/+]	0.770702	0.661207	0.109495	0.0497357	0.224263	0.0497357
125	125	eIF4G[KO-WS/+]	iPLA2-VIA[KO-WS/+]	0.717615	0.56777	0.149845	0.0819442	0.240914	0.0819442
126	126	eIF4G[KO-WS/+]	loqs[KO-WS/+]	1.63228	0.384448	1.24783	1.17122	1.33779	1.17122
127	127	eIF4G[KO-WS/+]	Lrrk[KO-WS/+]	0.728237	0.633078	0.0951593	0.0115032	0.214155	0.0115032
128	128	eIF4G[KO-WS/+]	nutcracker[KO-WS/+]	1.46117	0.890487	0.57068	0.665774	0.832576	0.665774
129	129	eIF4G[KO-WS/+]	omi[KO-WS/+]	0.95257	0.723913	0.228656	0.184989	0.365672	0.184989
130	130	eIF4G[KO-WS/+]	park[1/+]	0.606635	0.746734	-0.140099	-0.178843	-0.0113949	0.0113949
131	131	eIF4G[KO-WS/+]	Pink1[KO-WS/y]	0.817861	0.611554	0.206307	0.138912	0.316044	0.138912
132	132	eIF4G[KO-WS/+]	Punch[KO-WS/+]	1.66966	1.02654	0.643117	0.867261	1.04621	0.867261
133	133	eIF4G[KO-WS/+]	Rab39[KO-WS/y]	0.728462	0.457735	0.270727	0.2133	0.346902	0.2133
134	134	eIF4G[KO-WS/+]	Rme-8[KO-WS/+]	1.01413	0.589234	0.424898	0.358198	0.531086	0.358198
135	135	eIF4G[KO-WS/+]	Synj[KO-WS/+]	0.927215	0.535902	0.391314	0.313674	0.492327	0.313674
136	136	eIF4G[KO-WS/+]	Tango14[KO-WS/+]	0.700966	0.649989	0.0509765	-0.0320467	0.173045	0
137	137	eIF4G[KO-WS/+]	VhaM8.9[KO-WS/+]	0.981743	0.527238	0.454506	0.381816	0.55384	0.381816
138	138	eIF4G[KO-WS/+]	Vps13[KO-WS/+]	1.01563	0.482166	0.533462	0.460026	0.623851	0.460026
139	139	eIF4G[KO-WS/+]	Vps35[KO-WS/+]	0.922624	0.827736	0.0948877	0.14149	0.30262	0.14149
140	140	gba[KO-w+/+]	Gdh[KO-WS/+]	0.975323	1.02342	-0.0480959	-0.0320524	0.116579	0
141	141	gba[KO-w+/+]	iPLA2-VIA[KO-WS/+]	1.35519	0.878798	0.476397	0.465828	0.609494	0.465828
142	142	gba[KO-w+/+]	loqs[KO-WS/+]	1.35425	0.595051	0.759203	0.713299	0.885085	0.713299
143	143	gba[KO-w+/+]	Lrrk[KO-WS/+]	1.37974	0.979881	0.399856	0.405061	0.545909	0.405061
144	144	gba[KO-w+/+]	nutcracker[KO-WS/+]	1.6933	1.3783	0.315003	0.582456	0.720138	0.582456
145	145	gba[KO-w+/+]	omi[KO-WS/+]	0.851064	1.12048	-0.269414	-0.209822	-0.0732227	0.0732227
146	146	gba[KO-w+/+]	park[1/+]	1.26899	1.1558	0.113188	0.176854	0.300497	0.176854
147	147	gba[KO-w+/+]	Pink1[KO-WS/y]	0.762558	0.946566	-0.184008	-0.195098	-0.0177897	0.0177897
148	148	gba[KO-w+/+]	Punch[KO-WS/+]	1.60032	1.58888	0.0114394	0.490757	0.608804	0.490757
149	149	gba[KO-w+/+]	Rab39[KO-WS/y]	0.74763	0.708484	0.0391452	0.0257142	0.149779	0.0257142
150	150	gba[KO-w+/+]	Rme-8[KO-WS/+]	1.46259	0.912019	0.550575	0.526526	0.710615	0.526526
151	151	gba[KO-w+/+]	Synj[KO-WS/+]	1.20023	0.829472	0.370759	0.348813	0.503416	0.348813
152	152	gba[KO-w+/+]	Tango14[KO-WS/+]	1.20514	1.00606	0.199082	0.208654	0.350349	0.208654
153	153	gba[KO-w+/+]	VhaM8.9[KO-WS/+]	2.1052	0.816061	1.28914	1.25518	1.43612	1.25518
154	154	gba[KO-w+/+]	Vps13[KO-WS/+]	0.821948	0.746299	0.0756485	0.0408303	0.212183	0.0408303
155	155	gba[KO-w+/+]	Vps35[KO-WS/+]	1.37918	1.28117	0.098003	0.2733	0.422048	0.2733
156	156	Gdh[KO-WS/+]	iPLA2-VIA[KO-WS/+]	0.88696	0.779868	0.107092	0.0623827	0.207475	0.0623827
157	157	Gdh[KO-WS/+]	loqs[KO-WS/+]	0.88746	0.528063	0.359397	0.306064	0.452647	0.306064
158	158	Gdh[KO-WS/+]	Lrrk[KO-WS/+]	0.854464	0.869572	-0.0151078	-0.068869	0.116005	0
159	159	Gdh[KO-WS/+]	nutcracker[KO-WS/+]	1.10571	1.22314	-0.117431	0.0737422	0.222714	0.0737422
160	160	Gdh[KO-WS/+]	omi[KO-WS/+]	0.697502	0.99434	-0.296838	-0.299707	-0.130335	0.130335
161	161	Gdh[KO-WS/+]	park[1/+]	0.964804	1.02569	-0.0608825	-0.0538274	0.0955406	0
162	162	Gdh[KO-WS/+]	Pink1[KO-WS/y]	0.626694	0.840007	-0.213313	-0.265368	-0.0741451	0.0741451
163	163	Gdh[KO-WS/+]	Punch[KO-WS/+]	1.07773	1.41002	-0.332287	0.0344899	0.197084	0.0344899
164	164	Gdh[KO-WS/+]	Rab39[KO-WS/y]	0.582742	0.628727	-0.0459854	-0.0972911	0.0429419	0
165	165	Gdh[KO-WS/+]	Rme-8[KO-WS/+]	1.30064	0.809349	0.49129	0.449057	0.610129	0.449057
166	166	Gdh[KO-WS/+]	Synj[KO-WS/+]	0.9308	0.736095	0.194705	0.151819	0.297549	0.151819
167	167	Gdh[KO-WS/+]	Tango14[KO-WS/+]	0.949247	0.892801	0.0564464	0.0091559	0.182048	0.0091559
168	168	Gdh[KO-WS/+]	VhaM8.9[KO-WS/+]	1.08498	0.724194	0.360786	0.308357	0.473347	0.308357
169	169	Gdh[KO-WS/+]	Vps13[KO-WS/+]	0.703628	0.662285	0.0413427	-0.0115286	0.141242	0
170	170	Gdh[KO-WS/+]	Vps35[KO-WS/+]	0.774303	1.13695	-0.362644	-0.255652	-0.0897417	0.0897417
171	171	iPLA2-VIA[KO-WS/+]	loqs[KO-WS/+]	0.857315	0.453442	0.403873	0.342271	0.481006	0.342271
172	172	iPLA2-VIA[KO-WS/+]	Lrrk[KO-WS/+]	1.09275	0.746691	0.346055	0.290553	0.438836	0.290553
173	173	iPLA2-VIA[KO-WS/+]	nutcracker[KO-WS/+]	1.18445	1.0503	0.134156	0.290841	0.398159	0.290841
174	174	iPLA2-VIA[KO-WS/+]	omi[KO-WS/+]	0.77811	0.853828	-0.0757184	-0.0968115	0.0483893	0
175	175	iPLA2-VIA[KO-WS/+]	park[1/+]	1.01881	0.880744	0.13807	0.125033	0.256572	0.125033
176	176	iPLA2-VIA[KO-WS/+]	Pink1[KO-WS/y]	0.56531	0.721304	-0.155994	-0.21576	-0.0466523	0.0466523
177	177	iPLA2-VIA[KO-WS/+]	Punch[KO-WS/+]	0.98511	1.21076	-0.225654	0.0688454	0.216783	0.0688454
178	178	iPLA2-VIA[KO-WS/+]	Rab39[KO-WS/y]	0.575851	0.539881	0.0359702	-0.0159767	0.101287	0
179	179	iPLA2-VIA[KO-WS/+]	Rme-8[KO-WS/+]	1.14479	0.694979	0.449808	0.392979	0.543523	0.392979
180	180	iPLA2-VIA[KO-WS/+]	Synj[KO-WS/+]	1.14546	0.632076	0.51338	0.443732	0.602462	0.443732
181	181	iPLA2-VIA[KO-WS/+]	Tango14[KO-WS/+]	1.20389	0.766637	0.437251	0.38156	0.528658	0.38156
182	182	iPLA2-VIA[KO-WS/+]	VhaM8.9[KO-WS/+]	1.11162	0.621856	0.489762	0.418913	0.582332	0.418913
183	183	iPLA2-VIA[KO-WS/+]	Vps13[KO-WS/+]	0.406821	0.568696	-0.161875	-0.217115	-0.0867925	0.0867925
184	184	iPLA2-VIA[KO-WS/+]	Vps35[KO-WS/+]	1.04904	0.976283	0.0727567	0.1462	0.288516	0.1462
185	185	loqs[KO-WS/+]	Lrrk[KO-WS/+]	0.966935	0.505599	0.461336	0.403461	0.545785	0.403461
186	186	loqs[KO-WS/+]	nutcracker[KO-WS/+]	1.32661	0.711175	0.615431	0.671906	0.843597	0.671906
187	187	loqs[KO-WS/+]	omi[KO-WS/+]	0.773265	0.578143	0.195121	0.13551	0.333398	0.13551
188	188	loqs[KO-WS/+]	park[1/+]	0.946973	0.596369	0.350604	0.308419	0.459427	0.308419
189	189	loqs[KO-WS/+]	Pink1[KO-WS/y]	0.847104	0.488409	0.358695	0.279411	0.469646	0.279411
190	190	loqs[KO-WS/+]	Punch[KO-WS/+]	1.28079	0.819832	0.460957	0.634321	0.78626	0.634321
191	191	loqs[KO-WS/+]	Rab39[KO-WS/y]	0.634159	0.365564	0.268595	0.200413	0.341434	0.200413
192	192	loqs[KO-WS/+]	Rme-8[KO-WS/+]	0.786122	0.470583	0.315538	0.246571	0.411872	0.246571
193	193	loqs[KO-WS/+]	Synj[KO-WS/+]	0.844309	0.427991	0.416319	0.344543	0.502224	0.344543
194	194	loqs[KO-WS/+]	Tango14[KO-WS/+]	0.96156	0.519105	0.442455	0.38234	0.529276	0.38234
195	195	loqs[KO-WS/+]	VhaM8.9[KO-WS/+]	1.20348	0.421071	0.78241	0.711522	0.867306	0.711522
196	196	loqs[KO-WS/+]	Vps13[KO-WS/+]	0.720429	0.385075	0.335354	0.271757	0.413169	0.271757
197	197	loqs[KO-WS/+]	Vps35[KO-WS/+]	0.901544	0.66106	0.240485	0.251677	0.426959	0.251677
198	198	Lrrk[KO-WS/+]	nutcracker[KO-WS/+]	1.56196	1.17111	0.390857	0.556754	0.711278	0.556754
199	199	Lrrk[KO-WS/+]	omi[KO-WS/+]	0.829414	0.952039	-0.122625	-0.139001	0.0324241	0
200	200	Lrrk[KO-WS/+]	park[1/+]	0.881036	0.982052	-0.101015	-0.107738	0.0376217	0
201	201	Lrrk[KO-WS/+]	Pink1[KO-WS/y]	0.616028	0.804272	-0.188243	-0.238354	-0.0713507	0.0713507
202	202	Lrrk[KO-WS/+]	Punch[KO-WS/+]	1.22878	1.35003	-0.121253	0.223128	0.369921	0.223128
203	203	Lrrk[KO-WS/+]	Rab39[KO-WS/y]	0.72339	0.60198	0.12141	0.067085	0.208136	0.067085
204	204	Lrrk[KO-WS/+]	Rme-8[KO-WS/+]	1.10721	0.774918	0.332288	0.265382	0.447438	0.265382
205	205	Lrrk[KO-WS/+]	Synj[KO-WS/+]	0.975696	0.70478	0.270916	0.206672	0.37185	0.206672
206	206	Lrrk[KO-WS/+]	Tango14[KO-WS/+]	1.101	0.85482	0.246181	0.194704	0.354005	0.194704
207	207	Lrrk[KO-WS/+]	VhaM8.9[KO-WS/+]	1.1734	0.693385	0.480013	0.400151	0.600784	0.400151
208	208	Lrrk[KO-WS/+]	Vps13[KO-WS/+]	0.742729	0.634111	0.108619	0.0489376	0.206069	0.0489376
209	209	Lrrk[KO-WS/+]	Vps35[KO-WS/+]	0.738314	1.08858	-0.350266	-0.267586	-0.0909002	0.0909002
210	210	nutcracker[KO-WS/+]	omi[KO-WS/+]	0.890509	1.33914	-0.448629	-0.212158	-0.0413905	0.0413905
211	211	nutcracker[KO-WS/+]	park[1/+]	1.25153	1.38135	-0.129819	0.140732	0.253757	0.140732
212	212	nutcracker[KO-WS/+]	Pink1[KO-WS/y]	0.724205	1.13129	-0.407084	-0.249072	-0.0755037	0.0755037
213	213	nutcracker[KO-WS/+]	Punch[KO-WS/+]	1.26498	1.89895	-0.633973	0.139789	0.235683	0.139789
214	214	nutcracker[KO-WS/+]	Rab39[KO-WS/y]	0.65539	0.846745	-0.191356	-0.0818454	0.0377362	0
215	215	nutcracker[KO-WS/+]	Rme-8[KO-WS/+]	1.31668	1.09	0.226684	0.363216	0.543798	0.363216
216	216	nutcracker[KO-WS/+]	Synj[KO-WS/+]	1.51818	0.991344	0.526832	0.644952	0.808828	0.644952
217	217	nutcracker[KO-WS/+]	Tango14[KO-WS/+]	1.05444	1.20239	-0.147945	0.039571	0.170336	0.039571
218	218	nutcracker[KO-WS/+]	VhaM8.9[KO-WS/+]	1.23303	0.975316	0.257712	0.371244	0.541162	0.371244
219	219	nutcracker[KO-WS/+]	Vps13[KO-WS/+]	0.949187	0.89194	0.0572474	0.158639	0.314952	0.158639
220	220	nutcracker[KO-WS/+]	Vps35[KO-WS/+]	1.11522	1.5312	-0.415972	0.00324066	0.111585	0.00324066
221	221	omi[KO-WS/+]	park[1/+]	0.521727	1.12296	-0.601232	-0.556907	-0.420806	0.420806
222	222	omi[KO-WS/+]	Pink1[KO-WS/y]	0.885485	0.919671	-0.0341851	-0.0505429	0.123487	0
223	223	omi[KO-WS/+]	Punch[KO-WS/+]	0.854495	1.54374	-0.689243	-0.24797	-0.0851345	0.0851345
224	224	omi[KO-WS/+]	Rab39[KO-WS/y]	0.76289	0.688354	0.0745357	0.0437917	0.183877	0.0437917
225	225	omi[KO-WS/+]	Rme-8[KO-WS/+]	0.848217	0.886105	-0.0378882	-0.0528918	0.106169	0
226	226	omi[KO-WS/+]	Synj[KO-WS/+]	0.736441	0.805904	-0.0694622	-0.0894745	0.0538452	0
227	227	omi[KO-WS/+]	Tango14[KO-WS/+]	0.725958	0.977471	-0.251514	-0.252792	-0.107072	0.107072
228	228	omi[KO-WS/+]	VhaM8.9[KO-WS/+]	1.59456	0.792874	0.801688	0.763075	0.948219	0.763075
229	229	omi[KO-WS/+]	Vps13[KO-WS/+]	0.608629	0.725094	-0.116465	-0.154303	0.010062	0
230	230	omi[KO-WS/+]	Vps35[KO-WS/+]	0.772943	1.24477	-0.471828	-0.327818	-0.143654	0.143654
231	231	park[1/+]	Pink1[KO-WS/y]	0.492277	0.948663	-0.456386	-0.463302	-0.311243	0.311243
232	232	park[1/+]	Punch[KO-WS/+]	1.40872	1.5924	-0.183686	0.290713	0.400069	0.290713
233	233	park[1/+]	Rab39[KO-WS/y]	0.423368	0.710054	-0.286685	-0.312371	-0.185689	0.185689
234	234	park[1/+]	Rme-8[KO-WS/+]	0.900529	0.914039	-0.0135099	-0.0296277	0.122993	0
235	235	park[1/+]	Synj[KO-WS/+]	1.05352	0.831309	0.222211	0.203082	0.343537	0.203082
236	236	park[1/+]	Tango14[KO-WS/+]	0.962301	1.00829	-0.0459849	-0.0455612	0.0951657	0
237	237	park[1/+]	VhaM8.9[KO-WS/+]	0.733873	0.817869	-0.0839955	-0.109057	0.0449565	0
238	238	park[1/+]	Vps13[KO-WS/+]	0.548697	0.747952	-0.199255	-0.226626	-0.0837022	0.0837022
239	239	park[1/+]	Vps35[KO-WS/+]	0.961714	1.28401	-0.322298	-0.14374	-0.0250723	0.0250723
240	240	Pink1[KO-WS/y]	Punch[KO-WS/+]	0.55394	1.30413	-0.750192	-0.428043	-0.254118	0.254118
241	241	Pink1[KO-WS/y]	Rab39[KO-WS/y]	0.372575	0.581513	-0.208938	-0.260857	-0.121683	0.121683
242	242	Pink1[KO-WS/y]	Rme-8[KO-WS/+]	0.66165	0.748572	-0.0869218	-0.144458	0.0306574	0
243	243	Pink1[KO-WS/y]	Synj[KO-WS/+]	0.621073	0.680818	-0.0597453	-0.119933	0.0448613	0
244	244	Pink1[KO-WS/y]	Tango14[KO-WS/+]	0.631194	0.825756	-0.194562	-0.254985	-0.0645003	0.0645003
245	245	Pink1[KO-WS/y]	VhaM8.9[KO-WS/+]	1.03279	0.669811	0.362981	0.296721	0.47612	0.296721
246	246	Pink1[KO-WS/y]	Vps13[KO-WS/+]	0.615674	0.612551	0.0031225	-0.0691767	0.110761	0
247	247	Pink1[KO-WS/y]	Vps35[KO-WS/+]	0.654528	1.05157	-0.397041	-0.310734	-0.139413	0.139413
248	248	Punch[KO-WS/+]	Rab39[KO-WS/y]	0.728257	0.976115	-0.247858	-0.0128345	0.10262	0
249	249	Punch[KO-WS/+]	Rme-8[KO-WS/+]	2.16072	1.25653	0.904184	1.20225	1.3803	1.20225
250	250	Punch[KO-WS/+]	Synj[KO-WS/+]	0.940226	1.14281	-0.202579	0.0635462	0.226466	0.0635462
251	251	Punch[KO-WS/+]	Tango14[KO-WS/+]	1.25789	1.3861	-0.128206	0.229917	0.371972	0.229917
252	252	Punch[KO-WS/+]	VhaM8.9[KO-WS/+]	1.02191	1.12433	-0.102423	0.166255	0.316628	0.166255
253	253	Punch[KO-WS/+]	Vps13[KO-WS/+]	0.71254	1.02821	-0.315674	-0.0852154	0.0788545	0
254	254	Punch[KO-WS/+]	Vps35[KO-WS/+]	1.50004	1.76514	-0.2651	0.378351	0.490799	0.378351
255	255	Rab39[KO-WS/y]	Rme-8[KO-WS/+]	0.732383	0.56029	0.172093	0.108624	0.255642	0.108624
256	256	Rab39[KO-WS/y]	Synj[KO-WS/+]	0.595909	0.509578	0.0863311	0.025927	0.164761	0.025927
257	257	Rab39[KO-WS/y]	Tango14[KO-WS/+]	0.645479	0.618061	0.0274182	-0.0241431	0.107076	0
258	258	Rab39[KO-WS/y]	VhaM8.9[KO-WS/+]	0.578781	0.501339	0.0774417	0.0112018	0.164113	0.0112018
259	259	Rab39[KO-WS/y]	Vps13[KO-WS/+]	0.68686	0.458481	0.228378	0.166595	0.302102	0.166595
260	260	Rab39[KO-WS/y]	Vps35[KO-WS/+]	0.503443	0.787076	-0.283633	-0.235311	-0.100099	0.100099
261	261	Rme-8[KO-WS/+]	Synj[KO-WS/+]	1.36535	0.65597	0.709385	0.635635	0.81428	0.635635
262	262	Rme-8[KO-WS/+]	Tango14[KO-WS/+]	1.08104	0.795619	0.28542	0.209085	0.410955	0.209085
263	263	Rme-8[KO-WS/+]	VhaM8.9[KO-WS/+]	1.29629	0.645365	0.650924	0.578393	0.758109	0.578393
264	264	Rme-8[KO-WS/+]	Vps13[KO-WS/+]	0.947831	0.590195	0.357636	0.278151	0.463933	0.278151
265	265	Rme-8[KO-WS/+]	Vps35[KO-WS/+]	1.09104	1.01319	0.0778457	0.144214	0.323397	0.144214
266	266	Synj[KO-WS/+]	Tango14[KO-WS/+]	0.973335	0.723607	0.249728	0.19095	0.351503	0.19095
267	267	Synj[KO-WS/+]	VhaM8.9[KO-WS/+]	1.33177	0.586952	0.74482	0.678558	0.83787	0.678558
268	268	Synj[KO-WS/+]	Vps13[KO-WS/+]	0.75332	0.536776	0.216543	0.148264	0.301829	0.148264
269	269	Synj[KO-WS/+]	Vps35[KO-WS/+]	1.17576	0.921485	0.254276	0.319342	0.462166	0.319342
270	270	Tango14[KO-WS/+]	VhaM8.9[KO-WS/+]	1.14195	0.711908	0.430043	0.364447	0.53629	0.364447
271	271	Tango14[KO-WS/+]	Vps13[KO-WS/+]	0.808325	0.65105	0.157275	0.0768821	0.266861	0.0768821
272	272	Tango14[KO-WS/+]	Vps35[KO-WS/+]	1.21534	1.11766	0.0976813	0.204215	0.34126	0.204215
273	273	VhaM8.9[KO-WS/+]	Vps13[KO-WS/+]	0.745758	0.528098	0.21766	0.147008	0.315812	0.147008
274	274	VhaM8.9[KO-WS/+]	Vps35[KO-WS/+]	0.956773	0.906587	0.0501862	0.116096	0.266869	0.116096
275	275	Vps13[KO-WS/+]	Vps35[KO-WS/+]	0.675905	0.829086	-0.153181	-0.132283	0.066938	0
