# Supplementary material for: Behavioral screening defines the molecular Parkinsonism-related subgroups in Drosophila
Source: Nat Commun. 2026 Mar 10;17:3761. doi: 10.1038/s41467-026-70303-8 (PMC13106710; doi:10.1038/s41467-026-70303-8)
Supplement: Supplementary file 12 — Source Data [file 41467_2026_70303_MOESM12_ESM.xlsx]

## Sheet: Fig1a_SING_y
control	Rab39[KO-WS/y]	iPLA2-VIA[KO-WS]	DJ-1a/b[KO-WS]	Pink1[KO-WS/y]	Lrrk[KO-WS]	Chchd2[KO-WS/y]	gba[KO]	Vps35[KO-WS/+]	Vps13[KO-WS/+]	auxilin[KO-WS/+]	Rme-8[KO-WS/+]	eIF4G[KO-WS/+]	Synj[KO-WS/+]	loqs[KO-WS/+]	Punch[KO-WS/+]	VhaM8.9[KO-WS/+]	Gdh[KO-WS/+]	VAC14[KO-WS/+]	nutcracker[KO-WS]	Coq2[KO-WS/+]	omi[KO-WS]	anne[KO-WS/+]	Tango14[KO-WS/+]	park1/Δ21
99.1389	80.7285	76.1746	93.1022
93.3138	69.8267	93.8579	90.4573
98.5788	98.9012	94.4665	96.9843
103.225	100.403
99.7594	102.691	97.1226	94.7537	93.8579
98.8456				91.8175	97.8519	93.8579	89.3695
93.1482				73.454	99.9791	93.8579	82.6463
98.8804				85.6964	97.1226	83.792	65.4898
103.084					99.7887	96.4084	83.6301
							84.5246
109.501					95.5304	95.2182	78.7107
98.1161					87.4817	85.6964	75.7591
104.374								99.0269	103.682	103.009	103.04	76.1746
100.328								103.153	101.659	101.278	91.6475	100.931
103.009								107.121	105.568	103.947	99.9791	106.1
99.9791								108.248	109.501	103.738	111.255	99.2274	84.3361
								106.471	103.275	101.764	94.3902	85.6964	89.6364
98.5508												95.2182	111.778	109.654	104.74	110.997	108.052	103.874
												114.262	114.262	90.4573	97.1226	112.064	110.901	94.266
104.997													106.406	110.6	110.453	106.598	101.566	92.8377	114.262
110.691													107.121	114.262	105.692	111.778	96.6831	85.6964
102.836													111.665	114.262	114.262	108.248	92.0443	101.078	72.7121
104.225																				110.901	106.471
104.394																			85.6964	105.173	104.442
100.731																104.913	104.74	102.836	114.262	111.016	98.6807
111.347																112.292	95.2182	100.55	76.1746	108.707	102.36
109.934																108.549	104.74	104.06	66.6527	107.121	111.405
106.1																						101.566	95.2182
102.836																						95.2182	114.262
106.7							73.7913															114.262	99.9791
							85.1438
106.81																						108.549	103.55
105.692																						102.019	107.121
102.36																						109.501	106.1
99.0269																								101.078
																								85.6964
90.0911																								93.8579
84.3361																								78.0789
102.234																								96.2762
																								82.8398
																								82.3357

## Sheet: Fig1b_SING_aged
control	Rab39[KO-WS/y]	iPLA2-VIA[KO-WS]	DJ-1a/b[KO-WS]	Pink1[KO-WS/y]	Lrrk[KO-WS]	Chchd2[KO-WS/y]	gba[KO]	Vps35[KO-WS/+]	Vps13[KO-WS/+]	auxilin[KO-WS/+]	Rme-8[KO-WS/+]	eIF4G[KO-WS/+]	Synj[KO-WS/+]	loqs[KO-WS/+]	Punch[KO-WS/+]	VhaM8.9[KO-WS/+]	Gdh[KO-WS/+]	VAC14[KO-WS/+]	nutcracker[KO-WS]	Coq2[KO-WS/+]	omi[KO-WS]	anne[KO-WS/+]	Tango14[KO-WS/+]	park1/Δ21
64.8416																			0
76.9549																			34.9147
106.407																			5.98538
107.737																			0
106.407																			0
95.7661																			12.8258
79.8051																			0
103.384																			19.9513
104.744																			82.299
108.485																			29.9269
108.485																			44.8904
111.157																			0
103.864																			0
106.105																			0
106.882																			0
84.0654				74.5342
118.67				94.1177
84.6636				57.5448
122.762				35.8056
106.686				83.3029
111.253				76.7264
78.4314				51.1509
103.232				30.6906
80.5627				20.4604
103.876				39.4593
98.2098				39.4593
116.624				26.8542
81.8415				38.3632
109.122				36.8287
94.189		54.6904
122.142		114.589
114.743		0
112.909
106.917		43.7523
121.675		2.6043
124.105		27.3452
105.543		0
63.8054		0
104.519		0
125.332		4.55753
145.841		7.29205
127.611		6.43416
130.649		7.45778
114.99		0
							0
							24.1619
							67.6532
							86.9827
							52.1896
							73.9353
							62.1305
							34.7931
							59.8006
							60.8879
							32.6185
							77.528
							33.4549
							14.4971
48.562	32.1498
101.25	40.1509		11.8707
59.3536					65.2889	106.342
						169.967
134.894						159.241
						89.0303
80.9367	80.3019		0		84.0842	89.0303		59.3536	67.8326
118.707	35.6121		0					0	0	0	14.8384
42.3954								0	19.7845	84.7908	103.869	19.7845
84.7908
63.5931								72.5432		98.9226
81.6111								84.0842	19.7845	118.707	29.6768	0	59.3536	168.168	107.916
129.03													79.1381	44.5152	94.9657	9.89226	53.4182	0
95.6252	46.1639		16.9582
	34.6229
49.4613	23.7414		11.8707
74.192	78.4999		29.6768									29.6768
65.6013	6.59484		0									29.6768	0	74.192	118.707	11.8707	19.7845	0
59.3536	69.6759		11.8707									35.6121
72.0722													55.8622	108.815	130.578	29.6768	89.0303	48.562		134.894	29.6768
59.3536												0	29.6768	59.3536	59.3536	23.0819	29.6768	44.5152		63.9192	0
74.192													94.9657	136.513	118.707	71.2243	79.1381	0		74.192
29.6768					21.1977											44.5152	0	19.7845		29.6768
82.4355					9.89226											14.8384	13.1897	0		34.6229
107.916													59.3536	93.2699	74.192			0		128.599
135.194													118.707	148.384	118.707			0		77.1596
126.126									80.9367		97.5094	39.569	69.2458								44.5152
106.836									79.1381		118.707	128.599	59.3536								39.569
115.947								106.342	65.6013		71.2243	39.569
106.836								59.3536	59.3536		65.9484	44.5152									0
49.4613								0	0		23.7414	0								90.4435
66.3363										51.9344		25.4372	19.7845
118.707										42.3954		0	44.5152
156.478	89.0303											29.6768					89.0303				59.3536
171.466	94.2674											89.0303					62.8449				0
127.838	41.3676											39.569					69.8277				0
47.1785	4.74829											0					59.3536				0
99.9639	79.1381											29.6768					51.9344
90.4435	39.2157											37.096					30.9671				29.6768
64.5906					38.1559															45.0268	0
90.0537					40.4683															16.9582	0
130.578					52.1153															122.947	59.3536
176.849																					39.569		83.095
144.144																							123.868
111.641								38.5798														102.088	16.9582
																						102.088
132.673								90.3206														69.5869	79.1381
								44.5152
111.288								83.095														95.4818	81.6111
125.901								85.7329														103.869	79.1381
122.198
77.1596								44.5152														33.9163	29.6768
76.3117								83.095														113.761	59.3536
108.815																						42.3954	29.6768
148.384																						106.836	125.302
51.9344																						64.7493	29.6768
151.082																						108.815	111.288
53.4182																						89.0303	59.3536
97.124																						59.3536	79.1381
54.6053																						75.5409	79.1381
46.6349																						106.836	0
75.3334			23.7414			105.989				16.9582
113.311			71.2243		116.333	120.754				75.9725
164.571			91.7282		93.2699	125.302				118.707
69.6759			59.3536		52.7587	97.2388				138.492
42.3954			39.569		29.6768	65.4936				96.4495
81.6111			77.4177		29.6768	73.5984				79.1381
151.352			23.7414			118.707				0
80.1273			44.5152		39.569					79.6206
80.3019			51.9344		69.2458					95.6252
102.385			62.4774		148.384					74.192
59.3536										41.5475
81.6111					0				89.0303	107.578
135.665											0
130.578																						118.707
152.88																								9.89226
166.678																								0
171.466																								52.7587
135.194																								17.8061
179.38																								4.23954
149.043																								11.8707
61.0494																								0
106.836																								38.1559

## Sheet: Fig1c_TH_aged
control	iPLA2-VIA[KO-WS]	Rab39[KO-WS/y]	DJ-1a/b[KO-WS]	Pink1[KO-WS/y]	Lrrk[KO-WS]	Chchd2[KO-WS/y]	Vps35[KO-WS/+]	auxilin[KO-WS/+]	nutcracker[KO-WS]	gba[KO]	Vps13[KO-WS/+]	Rme-8[KO-WS/+]	eIF4G[KO-WS/+]	Synj[KO-WS/+]	Punch[KO-WS/+]	loqs[KO-WS/+]	VhaM8.9[KO-WS/+]	Gdh[KO-WS/+]	VAC14[KO-WS/+]	Coq2[KO-WS/+]	omi[KO-WS]	anne[KO-WS/+]	Tango14[KO-WS/+]	park1/Δ21
99.2992					79.5759	80.3581
80.1006					83.6288	79.6327
120.6					98.0519	113.322
						82.5512
						104.612
						104.346
						78.6447
						119.579
						84.7902
116.695					99.6204	109.245
98.8753					99.534	171.533
95.4699					126.3	112.346
95.6321						71.7012
87.6931						100.37
105.634						109.945
						100.903
						167.232
90.3209					102.444
115.403					100.616
94.2757
94.5688							89.2276	58.9944
110.319							131.339	62.2646
94.2104							93.1962
95.9411							73.2119
87.5582							119.239
117.403							43.8717
							85.5207
										32.451
										83.3293
										51.4909
										66.425
										64.1174
										73.2078
										74.4043
										57.804
										59.132
										77.4556
										67.1696
										54.7804
										91.8531
100
113.373		104.597	97.4383
88.6777		78.2133	59.9256
88.6891		98.859	68.197
104.314		59.8185	70.5639
94.6965		44.4667	59.6768
110.25		51.6142	88.9754
		42.4873	60.3271
		48.2979
119.783													110.128
96.8199													70.9223
78.3381
143.483
83.1446
78.4316
99.6387							108.306	47.2481			52.9239	90.1257
138.648							70.9988	52.2109			76.0416	73.5783
75.4112							70.9628	57.7733			83.6849	90.8244
71.9943							116.145	55.6102			100.659	67.8382
80.4339							102.349	60.5647			98.4849	133.422
108.101							119.111	48.0676			85.5045	83.1294
79.9301							67.4908	98.2558			78.7485	118.659
145.843							92.7667					35.987
147.506													107.674	112.096	104.451	91.7754
65.3644													49.1243	142.033	65.1154	57.2153
81.5556														78.067	82.0944	86.2177
105.574													110.08	71.8117		91.1097
														90.0094		108.884
														93.9458
130.743													52.9667
74.3133
84.82													47.3409
88.5598													46.6202
121.564													41.4679
109.577		94.5528	78.6861														64.7531	69.496
103.726		60.3059	88.0579														55.2251	41.8029
75.2519		76.016	55.5006														56.3219
91.5975		68.6534	71.6074														70.3761
117.993		65.4107	43.762
101.854		78.9401	59.3011
		104.079
		92.9301
99.0608																		54.8077	69.9304	88.1256	64.7217
91.7213																		84.9072	82.4269	59.6913	52.9889
65.2669																		60.7006	63.029	115.389
59.8785																		79.2312	54.8322	92.2058
150.462																		83.0726	97.5432	99.5663
115.742																		54.7773	73.7644	88.3884
128.38																			89.7762	115.79
89.4894																			73.7659	100.513
79.9768																			61.4538	71.8654	103.014
115.508																			109.948	133.005	70.1379
96.0586																			72.2232	144.389
108.457																			85.712	89.8549
																			78.0785	134.609
																			104.395	88.485
																				58.1657
108.909													97.3654								64.9554
77.9776													68.1309								79.7709
91.1248													89.7985								88.8786
119.316													81.4854
102.673													82.3713
													69.5913
79.6186				92.4718
101.644				110.091
128.684				105.76
96.0678				78.0759
93.9859
96.952				75.2054
82.8193				25.198
106.809				47.2437
125.948				51.0106
84.3484				111.921
103.123				63.8558
110.99									57.4729
91.9586									59.7711
105.73									81.0733
100.323									85.2771
100.724
98.3943
91.88
76.8364									89.3155
99.5291									95.3673
83.4454
115.505
124.684
76.9389	17.2132
93.775	86.4448
140.592	63.1314
92.0659	85.4058
140.592	42.5235
88.264	62.6857
91.7653
76.0065
82.6803	76.7153
90.9186	69.2196
115.568	68.932
104.043	79.6164
110.501	83.6399
85.6774	72.1453
97.8959	83.0207
112.715	62.8242
82.8615									61.1608
81.5601									76.4518
139.687									63.5943
95.8911
109.229																					60.5315		51.0988
96.8478																					36.6354		84.8684
129.711																							97.3503
76.3778																							78.4313
87.8339																							118.659
107.129									63.3218
104.124									117.471
89.5212									81.3417
99.2261
87.1697																						82.9175	115.732
116.023																						65.5547	95.5229
86.6423																						96.0311	44.8667
123.96																						78.6441	48.4916
86.2045																						56.0459	54.2018
																						85.6507	84.1183
																						21.7778	81.9508
																						71.7437
53.4989														57.3625	67.9194	114.228	71.6362	82.9879	99.5407
161.416														95.4437	101.038	87.7105	108.043	85.421	60.3391
144.542														48.0606	113.066	72.4102	47.8003	76.1957
39.7457														92.7431	130.776	68.7564	82.8882	102.051
79.1704														58.0032	96.0544	72.9827	63.5761	88.8729
107.284														68.609	112.779	65.148		38.3721
114.343															86.818	155.277		92.5488
															74.6431
122.394									90.9692
95.9999									72.8198
86.1363									61.8668
95.47
86.9696																						17.5387
116.794																						77.3732
100.416																						105.871
113.416																						71.8506
82.4049																						78.6603
																						134.136
																						100.249
																						61.855
72.2354					99.5894
156.195					90.4317
121.698					67.9446
94.7429					100.739
73.1132					52.3006
82.0152					92.6027
					55.7359
79.6168								53.0336			12.8279	95.4958	65.2215	92.7204	116.607	70.7335
84.9402								150.762			98.2481	40.6328		108.332	151.566	94.1164
104.269								63.7002			50.7803	58.8894		90.9261	97.5001	104.634
128.312								89.0814				46.6763		74.2908	176.523	102.01
102.861								58.5453				47.702			64.5742	75.7779
								90.2999				75.6857			78.1709	131.642
												75.2159			151.166
															66.7176
															83.5901
															91.9882
111.453																								74.3268
99.1275																								51.4309
111.744																								55.496
108.71																								71.5777
117.071																								64.7453
83.5402																								56.9415
98.2868																								46.6305
53.4934																								56.2646
116.574																								85.61
95.3189																								67.2036
126.272																								66.4092
72.2525																								69.7379
124.076																								61.491
90.7587
91.3215

## Sheet: Fig1e_corr_SING_TH
	SING	TH area
control	101.9	100
Rab39[KO-WS/y]	52.11	73.08
iPLA2-VIA[KO-WS]	19.19	68.11
DJ-1a/b[KO-WS]	36.57	69.39
Pink1[KO-WS/y]	50.38	76.08
Lrrk[KO-WS]	58.32	89.94
Chchd2[KO-WS/y]	115.4	105.4
gba[KO]	48.62	65.66
Vps35[KO-WS/+]	59.51	92.25
Vps13[KO-WS/+]	50.47	77.17
auxilin[KO-WS/+]	76.94	69.76
Rme-8[KO-WS/+]	61.21	75.59
eIF4G[KO-WS/+]	34.07	74.39
Synj[KO-WS/+]	60.27	85.9
loqs[KO-WS/+]	109.2	91.7
Punch[KO-WS/+]	107.9	100.6
VhaM8.9[KO-WS/+]	30.72	68.96
Gdh[KO-WS/+]	52.27	73.02
VAC14[KO-WS/+]	13.15	79.8
nutcracker[KO-WS]	15.39	77.15
Coq2[KO-WS/+]	78	98.67
omi[KO-WS]	22.59	69.07
anne[KO-WS/+]	95.04	75.37
Tango14[KO-WS/+]	72.29	79.61
park1/Δ21	16.84	63.68

## Sheet: Fig1f_SING_L-Dopa
comtrol D-Lopa	comtrol L-Dopa	nutcracker[KO-WS] D-Dopa	nutcracker[KO-WS] L-Dopa	Pink1[KO-WS/y] D-Lopa	Pink1[KO-WS/y] L-Dopa	iPLA2-VIA[KO-WS] D-Dopa	iPLA2-VIA[KO-WS] L-Dopa	gba[KO] D-Lopa	gba[KO] L-Dopa	DJ-1a/b[KO-WS] D-Dopa	DJ-1a/b[KO-WS] L-Dopa	Rab39[KO-WS/y] D-Dopa	Rab39[KO-WS/y] L-Dopa	Vps35[KO-WS/+] D-Dopa	Vps35[KO-WS/+] L-Dopa	Synj[KO-WS/+] D-Dopa	Synj[KO-WS/+] L-Dopa	eIF4G[KO-WS/+] D-Dopa	eIF4G[KO-WS/+] L-Dopa	VhaM8.9[KO-WS/+] D-Dopa	VhaM8.9[KO-WS/+] L-Dopa	omi[KO-WS] D-Dopa	omi[KO-WS] L-Dopa	Gdh[KO-WS/+] D-Dopa	Gdh[KO-WS/+] L-Dopa	VAC14[KO-WS/+] D-Dopa	VAC14[KO-WS/+] L-Dopa	Vps13[KO-WS/+] D-Dopa	Vps13[KO-WS/+] L-Dopa	Lrrk[KO-WS] D-Dopa	Lrrk[KO-WS] L-Dopa	park1/Δ21 D-Dopa	park1/Δ21 L-Dopa
95.1298	101.418	13.7051	39.5926
95.936	107.357	16.4462	13.7051
104.502	104.502	0	27.4103
105.073	94.8818	4.56838	9.13676
105.53	96.6573	19.5788	48.4951
107.357	107.357	0	27.4103
98.677	93.195	6.85257	13.7051
91.7649	85.5201	0	22.4266
98.2202	103.931	0	13.7051
95.0223	91.3676	14.9511	43.8565
102.789	97.8939	0	0
87.48	87.48			24.188	103.471	17.6371	38.6159
94.9196	79.0142					15.8734	31.1898
107.234	107.234			43.8968	74.3965	34.8592	34.7315
103.966	104.578			0	84.658	13.4962	26.8756
						18.141	22.5755
98.7677	111.392			53.8733	82.3064	17.6371	34.992
97.6823	102.616					5.64387	23.5161	83.2198	196.491
98.7677	98.7677			38.9696	84.658	18.3426	29.3952
								69.3499	69.3499
								83.2198	138.7
104.12	105.093			54.9535	93.1238	15.195	21.7072
108.362	107.234			15.0503	41.2437	23.3539	11.939
105.451	106.936					8.29981	28.2193
								46.2332	34.6749
								84.7609	138.7
								41.6099	104.025
								77.0554	83.2198
								55.4799	41.6099
								23.1166	86.6873
91.4307	103.847			61.8138	55.0949	5.64387	14.1097
								0	52.0124
89.3612	105.181					4.03134	8.81855
96.2778	94.6178					12.5419	43.0716
106.83	102.799			60.6716	79.5272
109.35	105.823			56.4387	84.658
68.6966	85.8707
99.9223	92.7404
110.678	107.952
95.4119	89.834														85.8707	0	103.045
117.357	96.7997
94.4578	107.952															97.3201	137.393
92.311	85.8707
99.61	111.632																	34.3483	42.9353	61.3362	94.1808
84.8605	80.8195									30.0547	34.3483	48.0876	82.4359
79.5434	98.7513																	45.7977	68.6966	45.7977	137.393
107.952	114.494									41.9812	90.1642	0	68.6966
93.231	100.403																	34.3483	45.7977					48.6601	88.0175
95.5778	107.952																			36.6382	68.6966			40.4097	99.9223	25.7612	68.6966	34.3483	87.7789
104.272	79.2652																			41.2179	68.6966			34.3483	125.944			68.6966	68.6966
108.096	103.045																	13.7393	120.219	47.7889	86.8809	17.1741	103.045	28.6236	47.2289			45.7977	103.045
124.799	120.219																	34.3483	85.8707	70.717	103.045	34.3483	57.2471	61.8269	68.6966			17.1741	42.9353
87.0156	97.8926
93.0727	85.2785													58.1279	58.3921			34.3483	34.3483	51.5224	68.6966			34.3483	0	6.86965	68.6966	0	68.6966
118.311	114.494													78.799	88.5824			34.3483	0	58.3921	64.8801			34.3483	8.58707	34.3483	53.0837	53.9759	97.3201
92.7404	98.1379													22.8988					137.393					0	68.6966				51.5224
96.1752	111.632													27.4786	41.2179			0		0	68.6966			0	22.8988	9.81379	29.4414	0	103.045
83.4172	108.769
93.8853	81.5772													59.3288	63.7897									32.44	75.5662	6.86965	28.6236
106.369	108.769													57.8497	77.2836			34.3483	51.5224					65.574	72.1314	21.858	38.1647
113.499	87.432													41.9812	76.503			0	68.6966
121.123	104.762
96.9112	114.494																					0	68.6966			8.58707	14.7207
87.5327	99.9223													68.6966	85.8707
														56.2063	66.0544
97.6214	95.4119													72.9901	98.1379
67.2654	70.414											20.609	19.0824
103.045	82.9096									30.0547	55.816	56.3312	81.5772			79.6256	88.9933					0	68.6966							25.3093	34.3483
										13.2109	58.8828	50.7046	89.9598			79.688	117.979
114.494	92.7404									31.8948	83.0083	58.3921	103.045			60.1095	105.498					51.5224								44.1621	63.7897
										28.6236	49.6142	91.5954	61.0636
102.035	103.045											19.6276	51.5224			90.1642	78.5104					34.3483	51.5224							30.5318	88.7331
												13.7393	53.4306																	61.0636	71.3387
96.1752	108.133															75.9278	51.5224
101.818	113.705									0	68.6966					88.7331	53.0837						17.1741							59.3288	80.146
																														89.834	68.6966
106.167	107.782									5.72471	26.7153			73.8488	75.2391	92.0534	86.4629									36.495	36.495			34.3483	17.1741
										0	45.7977			93.6771	83.6306	85.124	94.8012
80.146	103.045									31.2257	42.9353	25.7612	65.574	87.1918	87.0156	75.5662	93.6771					0	68.6966			34.3483	41.2179			55.816	68.6966
																														40.073	80.146
100.591	103.045									34.3483	61.4653	85.124	66.4067			84.1533	103.045					34.3483	68.6966			47.4814	86.3614
										40.4097	56.0419	52.3402	95.4119			79.2652	103.045									72.1314	105.414
104.762	109.29									55.816	74.4213	72.513	109.106			108.329	103.045					0	45.7977
										59.4489	88.5129	81.9074	116.256
107.782	112.52																					0	34.3483			29.2596	73.6034
																										39.2552	87.0156
126.824	114.494																					0	17.1741
99.61	115.7																													68.6966	42.9353
110.851	113.974																													71.3387	66.8888
109.915	116.341																													72.1314	78.0643
126.402	115.41																													80.146	109.915
103.045	107.625																											47.4333	122.931
121.65	114.036																											88.0175	98.1379
97.6779	118.992																															11.4494	0
99.4916	116.784																															12.8806	34.3483
116.256	116.073																															5.72471	11.4494
93.5036	104.853																															8.58707	34.3483
98.1379	66.5498																															0	60.1095
78.5104	99.0039																																57.2471
79.6256	74.4213																															3.81648	46.8386
																																17.1741	41.9812
98.361	98.7513																															0	17.1741
104.853	100.058																															0	34.3483
86.5577	79.6256																															0	24.5345

## Sheet: Fig2b
metadata_file	genotype	zt	asleep	sem
metadata_pdfKO_1.csv	w1118	23400	12.0397	0.856534
metadata_pdfKO_1.csv	w1118	25200	13.3812	1.16843
metadata_pdfKO_1.csv	w1118	27000	14.4042	1.27578
metadata_pdfKO_1.csv	w1118	28800	14.3062	1.19698
metadata_pdfKO_1.csv	w1118	30600	11.1263	1.10682
metadata_pdfKO_1.csv	w1118	32400	9.90064	1.07587
metadata_pdfKO_1.csv	w1118	34200	7.99775	1.03298
metadata_pdfKO_1.csv	w1118	36000	5.31091	0.828546
metadata_pdfKO_1.csv	w1118	37800	1.98184	0.54702
metadata_pdfKO_1.csv	w1118	39600	0.477436	0.239647
metadata_pdfKO_1.csv	w1118	41400	0.115385	0.0911512
metadata_pdfKO_1.csv	w1118	43200	2.7084	0.6539
metadata_pdfKO_1.csv	w1118	45000	10.341	1.23602
metadata_pdfKO_1.csv	w1118	46800	15.3504	1.29545
metadata_pdfKO_1.csv	w1118	48600	17.6022	1.17361
metadata_pdfKO_1.csv	w1118	50400	18.2899	1.16305
metadata_pdfKO_1.csv	w1118	52200	17.7262	1.16559
metadata_pdfKO_1.csv	w1118	54000	17.7056	1.11456
metadata_pdfKO_1.csv	w1118	55800	16.7351	1.14496
metadata_pdfKO_1.csv	w1118	57600	16.8111	1.11849
metadata_pdfKO_1.csv	w1118	59400	16.3681	1.1203
metadata_pdfKO_1.csv	w1118	61200	16.6213	1.11703
metadata_pdfKO_1.csv	w1118	63000	16.158	1.12006
metadata_pdfKO_1.csv	w1118	64800	17.4792	1.10484
metadata_pdfKO_1.csv	w1118	66600	17.6731	1.10838
metadata_pdfKO_1.csv	w1118	68400	18.1877	1.15027
metadata_pdfKO_1.csv	w1118	70200	17.9983	1.08416
metadata_pdfKO_1.csv	w1118	72000	18.8368	1.05682
metadata_pdfKO_1.csv	w1118	73800	17.8681	1.17416
metadata_pdfKO_1.csv	w1118	75600	18.0195	1.15642
metadata_pdfKO_1.csv	w1118	77400	17.1335	1.13636
metadata_pdfKO_1.csv	w1118	79200	16.883	1.25045
metadata_pdfKO_1.csv	w1118	81000	15.6687	1.28568
metadata_pdfKO_1.csv	w1118	82800	11.5508	1.2922
metadata_pdfKO_1.csv	w1118	84600	4.9299	0.905032
metadata_pdfKO_1.csv	w1118	0	0.0984615	0.0713235
metadata_pdfKO_1.csv	w1118	1800	1.30051	0.521137
metadata_pdfKO_1.csv	w1118	3600	4.37436	0.957598
metadata_pdfKO_1.csv	w1118	5400	7.70968	1.16802
metadata_pdfKO_1.csv	w1118	7200	11.1052	1.18514
metadata_pdfKO_1.csv	w1118	9000	12.9973	1.17051
metadata_pdfKO_1.csv	w1118	10800	13.5749	1.10619
metadata_pdfKO_1.csv	w1118	12600	14.2834	1.07519
metadata_pdfKO_1.csv	w1118	14400	14.3285	1.00483
metadata_pdfKO_1.csv	w1118	16200	14.7413	1.05609
metadata_pdfKO_1.csv	w1118	18000	15.5655	1.0183
metadata_pdfKO_1.csv	w1118	19800	15.5146	1.03746
metadata_pdfKO_1.csv	w1118	21600	15.0175	1.04291
metadata_pdfKO_1.csv	;;pdf[KO]	23400	15.0899	2.15105
metadata_pdfKO_1.csv	;;pdf[KO]	25200	14.4012	1.90505
metadata_pdfKO_1.csv	;;pdf[KO]	27000	13.6084	1.71011
metadata_pdfKO_1.csv	;;pdf[KO]	28800	11.7099	1.49111
metadata_pdfKO_1.csv	;;pdf[KO]	30600	6.76775	0.86065
metadata_pdfKO_1.csv	;;pdf[KO]	32400	5.17706	0.737373
metadata_pdfKO_1.csv	;;pdf[KO]	34200	5.04554	0.721762
metadata_pdfKO_1.csv	;;pdf[KO]	36000	4.51573	0.701277
metadata_pdfKO_1.csv	;;pdf[KO]	37800	4.69882	0.736756
metadata_pdfKO_1.csv	;;pdf[KO]	39600	5.45499	0.758415
metadata_pdfKO_1.csv	;;pdf[KO]	41400	5.77345	0.759342
metadata_pdfKO_1.csv	;;pdf[KO]	43200	17.5887	1.07258
metadata_pdfKO_1.csv	;;pdf[KO]	45000	22.054	1.04757
metadata_pdfKO_1.csv	;;pdf[KO]	46800	21.7848	1.11019
metadata_pdfKO_1.csv	;;pdf[KO]	48600	21.1943	1.09107
metadata_pdfKO_1.csv	;;pdf[KO]	50400	20.3033	1.14776
metadata_pdfKO_1.csv	;;pdf[KO]	52200	19.4538	1.15915
metadata_pdfKO_1.csv	;;pdf[KO]	54000	19.0137	1.12811
metadata_pdfKO_1.csv	;;pdf[KO]	55800	17.6103	1.16309
metadata_pdfKO_1.csv	;;pdf[KO]	57600	17.2747	1.19524
metadata_pdfKO_1.csv	;;pdf[KO]	59400	17.5047	1.17654
metadata_pdfKO_1.csv	;;pdf[KO]	61200	16.8188	1.1836
metadata_pdfKO_1.csv	;;pdf[KO]	63000	16.606	1.16974
metadata_pdfKO_1.csv	;;pdf[KO]	64800	17.0961	1.15255
metadata_pdfKO_1.csv	;;pdf[KO]	66600	17.0567	1.15027
metadata_pdfKO_1.csv	;;pdf[KO]	68400	16.5521	1.05708
metadata_pdfKO_1.csv	;;pdf[KO]	70200	16.5585	1.14416
metadata_pdfKO_1.csv	;;pdf[KO]	72000	16.6449	1.13289
metadata_pdfKO_1.csv	;;pdf[KO]	73800	16.5642	1.11767
metadata_pdfKO_1.csv	;;pdf[KO]	75600	17.0578	1.1274
metadata_pdfKO_1.csv	;;pdf[KO]	77400	17.3506	1.11198
metadata_pdfKO_1.csv	;;pdf[KO]	79200	15.4753	1.15921
metadata_pdfKO_1.csv	;;pdf[KO]	81000	15.6801	1.1513
metadata_pdfKO_1.csv	;;pdf[KO]	82800	15.2269	1.13646
metadata_pdfKO_1.csv	;;pdf[KO]	84600	12.7959	1.01373
metadata_pdfKO_1.csv	;;pdf[KO]	0	5.49111	0.759477
metadata_pdfKO_1.csv	;;pdf[KO]	1800	13.0459	1.12623
metadata_pdfKO_1.csv	;;pdf[KO]	3600	14.2588	1.07311
metadata_pdfKO_1.csv	;;pdf[KO]	5400	14.3779	1.04403
metadata_pdfKO_1.csv	;;pdf[KO]	7200	14.4529	1.10125
metadata_pdfKO_1.csv	;;pdf[KO]	9000	14.4235	1.11433
metadata_pdfKO_1.csv	;;pdf[KO]	10800	14.6225	1.07642
metadata_pdfKO_1.csv	;;pdf[KO]	12600	14.1306	1.05605
metadata_pdfKO_1.csv	;;pdf[KO]	14400	14.1324	1.07909
metadata_pdfKO_1.csv	;;pdf[KO]	16200	14.8445	1.05642
metadata_pdfKO_1.csv	;;pdf[KO]	18000	14.224	1.07383
metadata_pdfKO_1.csv	;;pdf[KO]	19800	15.4633	1.05605
metadata_pdfKO_1.csv	;;pdf[KO]	21600	14.574	1.04925

## Sheet: Fig2d
genotype	mean_comp_0	mean_comp_1	mean_comp_2	mean_comp_3	mean_comp_4	sleep_fraction_day	sleep_fraction_night	latency_to_longest_bout_night	mean_bout_length_night	n_bouts_night	velocity_if_awake	total_distance
anne[KO-WS/+]	-0.408329	0.278258	0.679311	0.765122	0.0806892	1.73854	2.3945	-0.788118	1.84947	0.0017044	1.04303	-0.557606
eIF4G[KO-WS/+]	-0.871472	0.0445419	-0.367479	0.0631142	-0.108568	0.148564	0.432412	0.590012	0.313517	0.192597	0.988954	0.325028
auxilin[KO-WS/+]	0.978674	-1.32802	-0.00318972	0.511891	0.30291	0.872068	0.718771	-1.74133	0.792949	-0.575518	-0.659313	0.4262
Coq2[KO-WS/+]	-0.104983	-0.669029	2.00393	0.683423	-1.4223	1.5407	0.635691	-1.17093	1.60532	-1.48453	0.715418	0.199436
gba[KO]	0.66073	-0.873326	2.19446	-0.493145	-2.53012	1.33563	-1.04358	1.72314	-0.467779	-0.489162	2.0682	0.0822164
Gdh[KO-WS/+]	-0.433497	0.437815	-1.0448	0.434007	0.348325	-0.0796071	0.844274	0.0234474	-0.13484	0.933442	0.495963	0.653661
iPLA2-VIA[KO-WS]	0.73058	-1.0792	0.401715	-0.648824	0.118722	-0.485405	-1.53145	0.639778	-1.00048	-0.566428	0.697392	0.364101
Lrrk[KO-WS]	-0.0477269	1.11696	-0.387369	1.02583	0.206606	0.340632	0.701095	0.371808	-0.454461	1.60611	1.41924	-0.129197
nutcracker[KO-WS]	0.217651	-0.314102	0.0883951	-0.440959	0.569624	0.405617	0.0170136	-1.35468	2.26676	-2.52535	-0.812932	-0.121522
omi[KO-WS]	-1.66576	2.17014	0.603204	-1.3604	-0.186919	-1.04284	0.222061	0.930717	-0.667542	0.837995	-1.23538	0.195249
VAC14[KO-WS/+]	0.498239	0.305599	-0.999048	0.530248	0.232716	-0.291893	-0.186266	-1.45421	-0.46334	0.538021	-0.938335	0.387824
VhaM8.9[KO-WS/+]	0.340016	0.132493	-0.812555	0.715314	-0.151665	-0.407422	-0.308234	-0.412961	-0.201428	0.0653352	0.147969	0.303398
DJ-1a/b[KO-WS]	-0.924757	-0.068315	0.483763	0.39385	0.69969	-1.34032	-1.79129	0.10001	-1.53318	0.242593	0.288264	0.716457
loqs[KO-WS/+]	-0.86835	-2.19981	-0.862835	0.93901	-0.436891	0.495153	-0.0342482	-0.129678	0.824023	-1.39363	0.948982	0.558072
Punch[KO-WS/+]	-0.882039	1.19017	-0.626492	1.0995	-0.623347	0.461938	1.21902	1.22548	0.917246	0.0380649	0.191076	0.0382591
Rme-8[KO-WS/+]	-1.21858	0.3287	0.13269	1.20155	-1.66534	-0.635593	-0.389546	0.195714	-0.250259	-0.0937418	-1.07079	0.387127
Synj[KO-WS/+]	-0.486802	-0.324123	-1.25318	-1.01078	0.496532	-1.35621	-0.543332	-0.363195	-0.272455	-0.375536	-1.48306	0.564351
Tango14[KO-WS/+]	0.70775	0.406314	-1.14902	-1.32121	1.56397	-1.43275	-0.63525	0.609153	-0.774082	0.460755	-1.34119	0.488298
Vps13[KO-WS/+]	0.26118	1.62101	-0.776578	-0.488459	0.656594	-0.839214	-0.195104	0.47134	-0.56988	0.224412	-1.10058	0.499462
Vps35[KO-WS/+]	-0.335738	-0.759264	-1.05711	-0.200893	-0.0113869	-0.576384	-0.803176	0.452199	-0.827352	0.347129	-0.972821	0.572026
Chchd2[KO-WS/y]	0.908568	-0.221112	0.282974	-0.289947	0.964832	-0.276007	0.213223	-1.45039	-0.378995	0.837995	-0.37167	-0.247812
park1/Δ21	1.88125	1.49878	1.1918	-2.64205	1.72989	0.847518	1.88896	-1.16328	-0.685299	3.64684	-2.24018	-2.0396
Pink1[KO-WS/y]	2.69521	-0.9688	1.6334	-1.20162	1.10861	1.75587	0.966242	0.0196192	-0.432265	2.26969	-0.315239	-1.3928
Rab39[KO-WS/y]	-0.755098	-0.567517	-0.851551	0.0967756	-0.321858	-1.25512	-1.81604	2.05619	-1.30234	-0.716415	0.162077	0.933453
control	-0.87671	-0.158171	0.495574	1.63866	-1.62131	0.924056	0.913213	-0.543117	1.1614	-0.375536	1.13474	0.310376

## Sheet: Fig2e
metadata_file	genotype	zt	asleep	sem
metadata_PINK1_Park1_21.csv	w1118	21600	19.2527	0.549173
metadata_PINK1_Park1_21.csv	w1118	23400	18.2934	0.588281
metadata_PINK1_Park1_21.csv	w1118	25200	18.1675	0.572257
metadata_PINK1_Park1_21.csv	w1118	27000	17.5516	0.565433
metadata_PINK1_Park1_21.csv	w1118	28800	16.1281	0.566578
metadata_PINK1_Park1_21.csv	w1118	30600	15.1255	0.599885
metadata_PINK1_Park1_21.csv	w1118	32400	12.7725	0.619934
metadata_PINK1_Park1_21.csv	w1118	34200	9.08556	0.600642
metadata_PINK1_Park1_21.csv	w1118	36000	5.86623	0.548897
metadata_PINK1_Park1_21.csv	w1118	37800	2.83003	0.400804
metadata_PINK1_Park1_21.csv	w1118	39600	0.941783	0.225294
metadata_PINK1_Park1_21.csv	w1118	41400	0.263191	0.109307
metadata_PINK1_Park1_21.csv	w1118	43200	3.79188	0.412273
metadata_PINK1_Park1_21.csv	w1118	45000	11.0932	0.702335
metadata_PINK1_Park1_21.csv	w1118	46800	16.8593	0.693663
metadata_PINK1_Park1_21.csv	w1118	48600	19.5072	0.637715
metadata_PINK1_Park1_21.csv	w1118	50400	20.4355	0.576516
metadata_PINK1_Park1_21.csv	w1118	52200	20.2431	0.56806
metadata_PINK1_Park1_21.csv	w1118	54000	19.7925	0.577014
metadata_PINK1_Park1_21.csv	w1118	55800	19.1208	0.57455
metadata_PINK1_Park1_21.csv	w1118	57600	18.815	0.581384
metadata_PINK1_Park1_21.csv	w1118	59400	18.8286	0.589121
metadata_PINK1_Park1_21.csv	w1118	61200	18.6437	0.602958
metadata_PINK1_Park1_21.csv	w1118	63000	19.2888	0.59475
metadata_PINK1_Park1_21.csv	w1118	64800	19.2539	0.61417
metadata_PINK1_Park1_21.csv	w1118	66600	19.3663	0.604185
metadata_PINK1_Park1_21.csv	w1118	68400	19.0344	0.622056
metadata_PINK1_Park1_21.csv	w1118	70200	19.4184	0.608638
metadata_PINK1_Park1_21.csv	w1118	72000	19.3259	0.612986
metadata_PINK1_Park1_21.csv	w1118	73800	18.8916	0.611605
metadata_PINK1_Park1_21.csv	w1118	75600	17.4764	0.654084
metadata_PINK1_Park1_21.csv	w1118	77400	16.7615	0.687027
metadata_PINK1_Park1_21.csv	w1118	79200	15.4107	0.698966
metadata_PINK1_Park1_21.csv	w1118	81000	14.2702	0.7155
metadata_PINK1_Park1_21.csv	w1118	82800	10.2446	0.660692
metadata_PINK1_Park1_21.csv	w1118	84600	4.88602	0.499605
metadata_PINK1_Park1_21.csv	w1118	0	0.594253	0.178275
metadata_PINK1_Park1_21.csv	w1118	1800	2.70371	0.376951
metadata_PINK1_Park1_21.csv	w1118	3600	7.37423	0.568273
metadata_PINK1_Park1_21.csv	w1118	5400	12.8854	0.643737
metadata_PINK1_Park1_21.csv	w1118	7200	16.8659	0.627308
metadata_PINK1_Park1_21.csv	w1118	9000	18.4871	0.599515
metadata_PINK1_Park1_21.csv	w1118	10800	19.5305	0.572727
metadata_PINK1_Park1_21.csv	w1118	12600	19.7418	0.542585
metadata_PINK1_Park1_21.csv	w1118	14400	19.2718	0.537215
metadata_PINK1_Park1_21.csv	w1118	16200	19.2044	0.54148
metadata_PINK1_Park1_21.csv	w1118	18000	19.1063	0.52158
metadata_PINK1_Park1_21.csv	w1118	19800	18.5145	0.547046
metadata_PINK1_Park1_21.csv	Pink1[KO]_y;;	21600	20.3042	0.71938
metadata_PINK1_Park1_21.csv	Pink1[KO]_y;;	23400	20.3423	0.779235
metadata_PINK1_Park1_21.csv	Pink1[KO]_y;;	25200	19.9415	0.757289
metadata_PINK1_Park1_21.csv	Pink1[KO]_y;;	27000	20.1445	0.754662
metadata_PINK1_Park1_21.csv	Pink1[KO]_y;;	28800	19.1626	0.730036
metadata_PINK1_Park1_21.csv	Pink1[KO]_y;;	30600	17.3595	0.806993
metadata_PINK1_Park1_21.csv	Pink1[KO]_y;;	32400	15.4763	0.790568
metadata_PINK1_Park1_21.csv	Pink1[KO]_y;;	34200	13.8597	0.825127
metadata_PINK1_Park1_21.csv	Pink1[KO]_y;;	36000	9.31837	0.782132
metadata_PINK1_Park1_21.csv	Pink1[KO]_y;;	37800	4.78741	0.595843
metadata_PINK1_Park1_21.csv	Pink1[KO]_y;;	39600	1.60646	0.369414
metadata_PINK1_Park1_21.csv	Pink1[KO]_y;;	41400	0.70068	0.223594
metadata_PINK1_Park1_21.csv	Pink1[KO]_y;;	43200	12.1823	0.812105
metadata_PINK1_Park1_21.csv	Pink1[KO]_y;;	45000	20.3803	0.829297
metadata_PINK1_Park1_21.csv	Pink1[KO]_y;;	46800	20.253	0.799753
metadata_PINK1_Park1_21.csv	Pink1[KO]_y;;	48600	20.4673	0.777087
metadata_PINK1_Park1_21.csv	Pink1[KO]_y;;	50400	20.4393	0.744981
metadata_PINK1_Park1_21.csv	Pink1[KO]_y;;	52200	19.6295	0.823487
metadata_PINK1_Park1_21.csv	Pink1[KO]_y;;	54000	19.2429	0.770211
metadata_PINK1_Park1_21.csv	Pink1[KO]_y;;	55800	19.2723	0.814206
metadata_PINK1_Park1_21.csv	Pink1[KO]_y;;	57600	19.1211	0.802479
metadata_PINK1_Park1_21.csv	Pink1[KO]_y;;	59400	19.4329	0.767871
metadata_PINK1_Park1_21.csv	Pink1[KO]_y;;	61200	18.8163	0.789354
metadata_PINK1_Park1_21.csv	Pink1[KO]_y;;	63000	19.1894	0.766925
metadata_PINK1_Park1_21.csv	Pink1[KO]_y;;	64800	19.3212	0.796692
metadata_PINK1_Park1_21.csv	Pink1[KO]_y;;	66600	19.5272	0.816857
metadata_PINK1_Park1_21.csv	Pink1[KO]_y;;	68400	19.198	0.767471
metadata_PINK1_Park1_21.csv	Pink1[KO]_y;;	70200	19.3609	0.802701
metadata_PINK1_Park1_21.csv	Pink1[KO]_y;;	72000	19.0729	0.807896
metadata_PINK1_Park1_21.csv	Pink1[KO]_y;;	73800	17.8971	0.829452
metadata_PINK1_Park1_21.csv	Pink1[KO]_y;;	75600	17.8721	0.8401
metadata_PINK1_Park1_21.csv	Pink1[KO]_y;;	77400	16.7506	0.891308
metadata_PINK1_Park1_21.csv	Pink1[KO]_y;;	79200	17.2796	0.916388
metadata_PINK1_Park1_21.csv	Pink1[KO]_y;;	81000	16.8068	0.968334
metadata_PINK1_Park1_21.csv	Pink1[KO]_y;;	82800	11.3738	0.880324
metadata_PINK1_Park1_21.csv	Pink1[KO]_y;;	84600	8.01467	0.851563
metadata_PINK1_Park1_21.csv	Pink1[KO]_y;;	0	6.30578	0.71975
metadata_PINK1_Park1_21.csv	Pink1[KO]_y;;	1800	13.966	0.930488
metadata_PINK1_Park1_21.csv	Pink1[KO]_y;;	3600	17.1753	0.827249
metadata_PINK1_Park1_21.csv	Pink1[KO]_y;;	5400	18.6442	0.79884
metadata_PINK1_Park1_21.csv	Pink1[KO]_y;;	7200	18.8624	0.802057
metadata_PINK1_Park1_21.csv	Pink1[KO]_y;;	9000	19.3817	0.764457
metadata_PINK1_Park1_21.csv	Pink1[KO]_y;;	10800	18.8563	0.767995
metadata_PINK1_Park1_21.csv	Pink1[KO]_y;;	12600	19.1063	0.798093
metadata_PINK1_Park1_21.csv	Pink1[KO]_y;;	14400	18.602	0.780194
metadata_PINK1_Park1_21.csv	Pink1[KO]_y;;	16200	18.5368	0.799464
metadata_PINK1_Park1_21.csv	Pink1[KO]_y;;	18000	19.0673	0.76331
metadata_PINK1_Park1_21.csv	Pink1[KO]_y;;	19800	18.7541	0.839619
metadata_PINK1_Park1_21.csv	Park1_21	21600	15.0969	0.892216
metadata_PINK1_Park1_21.csv	Park1_21	23400	15.1637	0.943469
metadata_PINK1_Park1_21.csv	Park1_21	25200	14.7407	0.85967
metadata_PINK1_Park1_21.csv	Park1_21	27000	13.8585	0.911372
metadata_PINK1_Park1_21.csv	Park1_21	28800	13.3853	0.834994
metadata_PINK1_Park1_21.csv	Park1_21	30600	12.1754	0.911488
metadata_PINK1_Park1_21.csv	Park1_21	32400	11.8629	0.89126
metadata_PINK1_Park1_21.csv	Park1_21	34200	9.8197	0.839493
metadata_PINK1_Park1_21.csv	Park1_21	36000	7.72066	0.911543
metadata_PINK1_Park1_21.csv	Park1_21	37800	4.83148	0.724395
metadata_PINK1_Park1_21.csv	Park1_21	39600	3.19662	0.637342
metadata_PINK1_Park1_21.csv	Park1_21	41400	2.06135	0.542579
metadata_PINK1_Park1_21.csv	Park1_21	43200	11.2565	0.895586
metadata_PINK1_Park1_21.csv	Park1_21	45000	20.8493	1.00148
metadata_PINK1_Park1_21.csv	Park1_21	46800	20.8196	0.973485
metadata_PINK1_Park1_21.csv	Park1_21	48600	20.0064	0.976027
metadata_PINK1_Park1_21.csv	Park1_21	50400	20.4143	0.983362
metadata_PINK1_Park1_21.csv	Park1_21	52200	19.8691	0.956238
metadata_PINK1_Park1_21.csv	Park1_21	54000	19.4894	1.00831
metadata_PINK1_Park1_21.csv	Park1_21	55800	19.886	0.958296
metadata_PINK1_Park1_21.csv	Park1_21	57600	18.4931	1.00718
metadata_PINK1_Park1_21.csv	Park1_21	59400	19.1551	0.983578
metadata_PINK1_Park1_21.csv	Park1_21	61200	18.9412	0.960418
metadata_PINK1_Park1_21.csv	Park1_21	63000	18.7801	0.948233
metadata_PINK1_Park1_21.csv	Park1_21	64800	18.2725	0.930404
metadata_PINK1_Park1_21.csv	Park1_21	66600	18.3471	0.94717
metadata_PINK1_Park1_21.csv	Park1_21	68400	18.5034	0.944989
metadata_PINK1_Park1_21.csv	Park1_21	70200	18.8368	0.976577
metadata_PINK1_Park1_21.csv	Park1_21	72000	18.4727	0.992058
metadata_PINK1_Park1_21.csv	Park1_21	73800	17.9206	0.973074
metadata_PINK1_Park1_21.csv	Park1_21	75600	17.5732	0.952203
metadata_PINK1_Park1_21.csv	Park1_21	77400	18.0296	0.936513
metadata_PINK1_Park1_21.csv	Park1_21	79200	17.3673	0.951604
metadata_PINK1_Park1_21.csv	Park1_21	81000	16.9022	1.01387
metadata_PINK1_Park1_21.csv	Park1_21	82800	15.4708	0.976496
metadata_PINK1_Park1_21.csv	Park1_21	84600	13.0889	0.987433
metadata_PINK1_Park1_21.csv	Park1_21	0	5.51736	0.719926
metadata_PINK1_Park1_21.csv	Park1_21	1800	11.67	0.867951
metadata_PINK1_Park1_21.csv	Park1_21	3600	13.5562	0.942974
metadata_PINK1_Park1_21.csv	Park1_21	5400	15.0704	0.869996
metadata_PINK1_Park1_21.csv	Park1_21	7200	15.1269	0.826004
metadata_PINK1_Park1_21.csv	Park1_21	9000	16.8784	0.827093
metadata_PINK1_Park1_21.csv	Park1_21	10800	17.4257	0.855374
metadata_PINK1_Park1_21.csv	Park1_21	12600	15.9249	0.928815
metadata_PINK1_Park1_21.csv	Park1_21	14400	16.9816	0.904367
metadata_PINK1_Park1_21.csv	Park1_21	16200	17.5268	0.923238
metadata_PINK1_Park1_21.csv	Park1_21	18000	17.0627	0.859975
metadata_PINK1_Park1_21.csv	Park1_21	19800	17.3245	0.859201

## Sheet: Fig2f
metadata_file	genotype	zt	asleep	sem
metadata_Rab39_ipla_1.csv	w1118	21600	18.4536	1.3297
metadata_Rab39_ipla_1.csv	w1118	23400	18.3327	1.28255
metadata_Rab39_ipla_1.csv	w1118	25200	18.3075	1.24703
metadata_Rab39_ipla_1.csv	w1118	27000	17.5522	1.29613
metadata_Rab39_ipla_1.csv	w1118	28800	15.8159	1.28817
metadata_Rab39_ipla_1.csv	w1118	30600	14.6294	1.43272
metadata_Rab39_ipla_1.csv	w1118	32400	10.983	1.4399
metadata_Rab39_ipla_1.csv	w1118	34200	8.31508	1.40183
metadata_Rab39_ipla_1.csv	w1118	36000	5.27302	1.20482
metadata_Rab39_ipla_1.csv	w1118	37800	2.48175	0.92463
metadata_Rab39_ipla_1.csv	w1118	39600	0.846032	0.53298
metadata_Rab39_ipla_1.csv	w1118	41400	0.238889	0.214031
metadata_Rab39_ipla_1.csv	w1118	43200	4.33095	1.05656
metadata_Rab39_ipla_1.csv	w1118	45000	11.2389	1.65767
metadata_Rab39_ipla_1.csv	w1118	46800	16.2333	1.6177
metadata_Rab39_ipla_1.csv	w1118	48600	19.2238	1.3811
metadata_Rab39_ipla_1.csv	w1118	50400	20.2145	1.37239
metadata_Rab39_ipla_1.csv	w1118	52200	19.623	1.39315
metadata_Rab39_ipla_1.csv	w1118	54000	18.65	1.43275
metadata_Rab39_ipla_1.csv	w1118	55800	17.823	1.44436
metadata_Rab39_ipla_1.csv	w1118	57600	16.9742	1.37889
metadata_Rab39_ipla_1.csv	w1118	59400	16.6032	1.36316
metadata_Rab39_ipla_1.csv	w1118	61200	17.7373	1.33995
metadata_Rab39_ipla_1.csv	w1118	63000	18.631	1.40025
metadata_Rab39_ipla_1.csv	w1118	64800	18.2151	1.35245
metadata_Rab39_ipla_1.csv	w1118	66600	19.4603	1.32285
metadata_Rab39_ipla_1.csv	w1118	68400	18.1103	1.3816
metadata_Rab39_ipla_1.csv	w1118	70200	18.5643	1.39693
metadata_Rab39_ipla_1.csv	w1118	72000	18.6865	1.41702
metadata_Rab39_ipla_1.csv	w1118	73800	16.9341	1.50849
metadata_Rab39_ipla_1.csv	w1118	75600	15.4717	1.51452
metadata_Rab39_ipla_1.csv	w1118	77400	13.7563	1.62701
metadata_Rab39_ipla_1.csv	w1118	79200	12.9952	1.65119
metadata_Rab39_ipla_1.csv	w1118	81000	13.7262	1.55809
metadata_Rab39_ipla_1.csv	w1118	82800	9.75794	1.57433
metadata_Rab39_ipla_1.csv	w1118	84600	5.01429	1.20499
metadata_Rab39_ipla_1.csv	w1118	0	0.453968	0.23567
metadata_Rab39_ipla_1.csv	w1118	1800	1.86825	0.676226
metadata_Rab39_ipla_1.csv	w1118	3600	6.20714	1.19668
metadata_Rab39_ipla_1.csv	w1118	5400	12.4881	1.62729
metadata_Rab39_ipla_1.csv	w1118	7200	17.5619	1.49444
metadata_Rab39_ipla_1.csv	w1118	9000	19.4521	1.33894
metadata_Rab39_ipla_1.csv	w1118	10800	19.3579	1.32223
metadata_Rab39_ipla_1.csv	w1118	12600	19.4554	1.33613
metadata_Rab39_ipla_1.csv	w1118	14400	19.4454	1.26173
metadata_Rab39_ipla_1.csv	w1118	16200	19.5754	1.21248
metadata_Rab39_ipla_1.csv	w1118	18000	18.4944	1.24654
metadata_Rab39_ipla_1.csv	w1118	19800	17.9976	1.37319
metadata_Rab39_ipla_1.csv	Rab39 KO	21600	17.2724	1.39251
metadata_Rab39_ipla_1.csv	Rab39 KO	23400	17.2568	1.27636
metadata_Rab39_ipla_1.csv	Rab39 KO	25200	16.337	1.38502
metadata_Rab39_ipla_1.csv	Rab39 KO	27000	14.7574	1.4356
metadata_Rab39_ipla_1.csv	Rab39 KO	28800	12.7704	1.357
metadata_Rab39_ipla_1.csv	Rab39 KO	30600	10.8722	1.41249
metadata_Rab39_ipla_1.csv	Rab39 KO	32400	7.31667	1.3128
metadata_Rab39_ipla_1.csv	Rab39 KO	34200	4.66759	1.12323
metadata_Rab39_ipla_1.csv	Rab39 KO	36000	2.36944	0.870595
metadata_Rab39_ipla_1.csv	Rab39 KO	37800	0.735185	0.388378
metadata_Rab39_ipla_1.csv	Rab39 KO	39600	0.0851852	0.0640287
metadata_Rab39_ipla_1.csv	Rab39 KO	41400	0.0462963	0.0462963
metadata_Rab39_ipla_1.csv	Rab39 KO	43200	8.12963	1.33457
metadata_Rab39_ipla_1.csv	Rab39 KO	45000	14.8536	1.57957
metadata_Rab39_ipla_1.csv	Rab39 KO	46800	16.3302	1.47821
metadata_Rab39_ipla_1.csv	Rab39 KO	48600	17.1463	1.33013
metadata_Rab39_ipla_1.csv	Rab39 KO	50400	17.0491	1.34551
metadata_Rab39_ipla_1.csv	Rab39 KO	52200	15.8713	1.22354
metadata_Rab39_ipla_1.csv	Rab39 KO	54000	14.9741	1.3453
metadata_Rab39_ipla_1.csv	Rab39 KO	55800	16.6485	1.40352
metadata_Rab39_ipla_1.csv	Rab39 KO	57600	16.3	1.50889
metadata_Rab39_ipla_1.csv	Rab39 KO	59400	17.0044	1.44634
metadata_Rab39_ipla_1.csv	Rab39 KO	61200	16.8314	1.52739
metadata_Rab39_ipla_1.csv	Rab39 KO	63000	16.5981	1.56563
metadata_Rab39_ipla_1.csv	Rab39 KO	64800	17.7845	1.5615
metadata_Rab39_ipla_1.csv	Rab39 KO	66600	18.3352	1.41559
metadata_Rab39_ipla_1.csv	Rab39 KO	68400	18.4875	1.5154
metadata_Rab39_ipla_1.csv	Rab39 KO	70200	18.3412	1.47355
metadata_Rab39_ipla_1.csv	Rab39 KO	72000	18.2932	1.46902
metadata_Rab39_ipla_1.csv	Rab39 KO	73800	16.8954	1.61415
metadata_Rab39_ipla_1.csv	Rab39 KO	75600	13.8884	1.53774
metadata_Rab39_ipla_1.csv	Rab39 KO	77400	13.5148	1.72752
metadata_Rab39_ipla_1.csv	Rab39 KO	79200	11.9935	1.71001
metadata_Rab39_ipla_1.csv	Rab39 KO	81000	12.7481	1.81186
metadata_Rab39_ipla_1.csv	Rab39 KO	82800	8.59537	1.51543
metadata_Rab39_ipla_1.csv	Rab39 KO	84600	2.71204	0.974329
metadata_Rab39_ipla_1.csv	Rab39 KO	0	0.275926	0.196744
metadata_Rab39_ipla_1.csv	Rab39 KO	1800	2.90323	0.939496
metadata_Rab39_ipla_1.csv	Rab39 KO	3600	7.77067	1.46408
metadata_Rab39_ipla_1.csv	Rab39 KO	5400	14.0787	1.65899
metadata_Rab39_ipla_1.csv	Rab39 KO	7200	17.9185	1.50819
metadata_Rab39_ipla_1.csv	Rab39 KO	9000	18.7992	1.43034
metadata_Rab39_ipla_1.csv	Rab39 KO	10800	19.0197	1.32469
metadata_Rab39_ipla_1.csv	Rab39 KO	12600	17.6413	1.42083
metadata_Rab39_ipla_1.csv	Rab39 KO	14400	17.5159	1.38992
metadata_Rab39_ipla_1.csv	Rab39 KO	16200	16.1784	1.28847
metadata_Rab39_ipla_1.csv	Rab39 KO	18000	17.0065	1.27672
metadata_Rab39_ipla_1.csv	Rab39 KO	19800	16.0843	1.25297
metadata_Rab39_ipla_1.csv	iPla KO	21600	16.3356	1.47234
metadata_Rab39_ipla_1.csv	iPla KO	23400	16.5575	1.47823
metadata_Rab39_ipla_1.csv	iPla KO	25200	17.433	1.38285
metadata_Rab39_ipla_1.csv	iPla KO	27000	17.049	1.44086
metadata_Rab39_ipla_1.csv	iPla KO	28800	16.7431	1.30201
metadata_Rab39_ipla_1.csv	iPla KO	30600	15.0186	1.45114
metadata_Rab39_ipla_1.csv	iPla KO	32400	14.3824	1.46208
metadata_Rab39_ipla_1.csv	iPla KO	34200	11.9186	1.47855
metadata_Rab39_ipla_1.csv	iPla KO	36000	6.79314	1.30666
metadata_Rab39_ipla_1.csv	iPla KO	37800	2.06176	0.907882
metadata_Rab39_ipla_1.csv	iPla KO	39600	0.597059	0.433378
metadata_Rab39_ipla_1.csv	iPla KO	41400	0.183333	0.179357
metadata_Rab39_ipla_1.csv	iPla KO	43200	6.69804	1.30455
metadata_Rab39_ipla_1.csv	iPla KO	45000	16.1088	1.83962
metadata_Rab39_ipla_1.csv	iPla KO	46800	19.199	1.63119
metadata_Rab39_ipla_1.csv	iPla KO	48600	18.1814	1.69928
metadata_Rab39_ipla_1.csv	iPla KO	50400	18.7216	1.60813
metadata_Rab39_ipla_1.csv	iPla KO	52200	16.1382	1.65348
metadata_Rab39_ipla_1.csv	iPla KO	54000	15.1167	1.62701
metadata_Rab39_ipla_1.csv	iPla KO	55800	14.8167	1.60273
metadata_Rab39_ipla_1.csv	iPla KO	57600	15.6343	1.55139
metadata_Rab39_ipla_1.csv	iPla KO	59400	15.7078	1.53093
metadata_Rab39_ipla_1.csv	iPla KO	61200	14.8775	1.63489
metadata_Rab39_ipla_1.csv	iPla KO	63000	15.7314	1.67215
metadata_Rab39_ipla_1.csv	iPla KO	64800	16.3853	1.54628
metadata_Rab39_ipla_1.csv	iPla KO	66600	16.6147	1.52509
metadata_Rab39_ipla_1.csv	iPla KO	68400	16.9324	1.58131
metadata_Rab39_ipla_1.csv	iPla KO	70200	16.4961	1.59604
metadata_Rab39_ipla_1.csv	iPla KO	72000	17.8422	1.52672
metadata_Rab39_ipla_1.csv	iPla KO	73800	15.7716	1.63974
metadata_Rab39_ipla_1.csv	iPla KO	75600	15.7853	1.54251
metadata_Rab39_ipla_1.csv	iPla KO	77400	13.9745	1.61131
metadata_Rab39_ipla_1.csv	iPla KO	79200	14.7431	1.7176
metadata_Rab39_ipla_1.csv	iPla KO	81000	13.8441	1.601
metadata_Rab39_ipla_1.csv	iPla KO	82800	9.54412	1.52189
metadata_Rab39_ipla_1.csv	iPla KO	84600	3.9402	1.14963
metadata_Rab39_ipla_1.csv	iPla KO	0	2.27255	0.811185
metadata_Rab39_ipla_1.csv	iPla KO	1800	7.03725	1.20054
metadata_Rab39_ipla_1.csv	iPla KO	3600	12.6186	1.38822
metadata_Rab39_ipla_1.csv	iPla KO	5400	16.5225	1.39165
metadata_Rab39_ipla_1.csv	iPla KO	7200	16.5333	1.33952
metadata_Rab39_ipla_1.csv	iPla KO	9000	16.7863	1.44764
metadata_Rab39_ipla_1.csv	iPla KO	10800	16.2608	1.42164
metadata_Rab39_ipla_1.csv	iPla KO	12600	15.8029	1.58303
metadata_Rab39_ipla_1.csv	iPla KO	14400	16.5922	1.60167
metadata_Rab39_ipla_1.csv	iPla KO	16200	15.5343	1.50582
metadata_Rab39_ipla_1.csv	iPla KO	18000	15.651	1.55498
metadata_Rab39_ipla_1.csv	iPla KO	19800	15.6627	1.45879

## Sheet: Fig3b_norm_depol
control	auxilin[KO-WS/+]	anne[KO-WS/+]	Chchd2[KO-WS/y]	VAC14[KO-WS/+]	Coq2[KO-WS/+]	DJ-1a/b[KO-WS]	eIF4G[KO-WS/+]	gba[KO]	Gdh[KO-WS/+]	iPLA2-VIA[KO-WS]	loqs[KO-WS/+]	Lrrk[KO-WS]	nutcracker[KO-WS]	omi[KO-WS]	Pink1[KO-WS/y]	Punch[KO-WS/+]	Rab39[KO-WS/y]	Rme-8[KO-WS/+]	Synj[KO-WS/+]	Tango14[KO-WS/+]	VhaM8.9[KO-WS/+]	Vps13[KO-WS/+]	Vps35[KO-WS/+]	park1/+
0.893072	0.487398	0.51237	0.546012	0.713281	0.870218	0.482428	0.551937	1.12032	0.954322	0.685045	0.397516	1.55063	1.04248	1.01032	1.06964	1.06507	0.58465	0.816441	0.678166	1.2147	1.21666	0.474814	1.36436	1.15957
1.43314	1.08503	0.761384	0.821978	0.71931	0.72699	0.839402	0.500953	1.38125	0.776631	0.750938	0.87543	1.18226	1.3269	0.972456	0.829165	1.31428	0.47751	0.761159	0.6246	0.621271	0.548376	0.494277	1.4352	1.19223
0.64569	0.849087	0.748964	0.603393	1.11408	0.713938	0.438364	0.975093	0.951883	0.993242	0.555386	0.584774	1.36272	0.939628	1.07504	0.715516	1.47158	0.602694	0.528117	0.695592	1.40613	0.612453	0.670218	1.24805	0.930234
1.07051	1.07637	1.1731	0.829861	0.793649	0.751846	0.44375	0.527871	0.917477	0.956003	0.532365	0.608786	1.03963	1.44438	1.11557	0.865135	1.6664	0.627401	0.805936	0.723454	0.791577	0.523742	0.379398	1.40257	1.03946
1.01575	0.841763	0.910131	0.701295	1.33033	0.819332	0.839169	0.621482	0.947828	0.733685	0.792365	0.733247	0.763742	1.31685	0.690008	0.792997	1.33321	0.522289	1.08567	0.66588	0.734425	1.14607	0.835615	1.41835	1.02258
0.941841	0.911069	0.604682	0.879768	0.447765	0.802109	0.719951	0.861841	1.53376	0.992309	0.702103	0.238862	0.468277	1.55765	1.11318	0.995349	1.45592	0.472934	0.691104	0.701759	0.554335	1.24664	0.741774	1.1129	1.39737
0.975597	0.711593	0.572247	0.749483	0.658236	0.890153	0.466873	0.850976	1.22265	1.10174	0.803936	0.791846	0.868427	1.48574	0.982204	1.04735	1.64447	0.639885	0.774675	0.583896	1.0903	0.397828	0.997573	0.870969	1.45074
0.998503	0.775246	0.993785	0.689567	0.944984	0.726092	0.551231	0.732789	1.04464	0.97414	0.881399	0.635625	0.698977	1.29932	1.17377	0.960297	1.5635	0.806395	0.918118	0.877696	0.844725	0.786373	0.827379	0.900218	1.28695
1.06758	0.731038	0.706522	0.831906	0.904671	1.03735	0.489894	0.667137	0.838287	1.10022	0.693514	0.351995	0.753657	1.6134	1.00468	0.805933	1.77379	0.576942	0.926714	0.991333	1.21416	0.696893	0.80942	1.08761	1.27493
0.955455	0.649109	0.562011	0.956728	0.408737	0.817678	0.504024	0.648082	1.20211	1.12096	0.677324	0.347833	0.596418	1.05763	1.01119	0.73296	1.62786	0.709512	0.754509	0.907879	1.10191	0.792702	0.702754	0.809848	0.324317
1.00287	0.761251	0.732636	0.816665		0.739708	0.543785		1.18029	0.885897	1.00796	0.382341	0.899814	1.34265	1.08761		1.69192	0.718263	1.03801	0.795583	1.09916	0.666933	1.03724	1.47312	0.871765
1.06808		0.609883	0.885679		0.789497	1.0625		1.0742	0.846845	0.46407	0.701024	1.01769	0.974931	1.28451		1.14667	0.631495	1.09072	0.815451	1.06459	0.484243	0.79203		0.984965
0.846864			0.909502					1.1283		1.08889		0.802839					0.56061		0.928212	1.07043		0.690871		1.1114
1.08506								1.03003		0.558191		1.04459					0.287333		0.873619	0.965554		0.669858		1.00032
0.811611								0.994896		1.15944		0.852471					0.97489		0.779645	0.647116		0.503171		0.871601
1.26049								0.687444		0.48321		0.697183					0.316248		0.74922	0.845089		0.492772		0.860531
1.04652								1.00081		0.474146							0.831752		0.738775	0.691917				1.06076
0.850307										1.17588							0.473399			0.905594				0.979167
1.03107										1.31345							0.366238							1.11854
0.92322										0.869058							0.460053							0.819523
1.07678										1.3954							0.900202							1.04779
1.02927										0.612927							0.471803							1.07183
0.869137										0.741029							0.957433							1.1915
1.0733										1.22188							0.983754							0.967678
1.02829																	0.458999							1.26866
1.10696																	0.771105							1.53165
0.893038																	0.62429							1.12713
1.15719																	1.35492							0.99211
0.862601																	0.919598							1.25655
1.06872																	0.709451
1.05294
0.858541
1.08701
0.758531
1.04366
0.965941
1.14486
1.00051
1.05937
0.76356
1.17657
1.1654
0.749735
1.15265
0.932211
1.15032
1.18071
1.15208
0.516887
0.983471
0.839183
0.991611
1.18573
0.854656
1.12122
0.901601
1.12252
1.139
1.02257
1.09474
0.743681
1.09731
0.692038
1.21065
0.573846
0.882474
1.0311
1.51259
0.948914
0.703187
1.18573
1.16217
0.795295
0.898086
1.14703
1.13778
1.02181
0.864289
1.06706
1.06865
1.00499
1.0822
0.869052
1.04377
0.91522
1.11193
0.948869
1.02398
1.19969
0.80031
1.02218
0.81521
1.24739
0.780062
0.841496
0.980248
0.942647
1.30815
1.23561
0.82701
0.980958
1.15688
0.862163
1.05446
1.09193
0.837071
1.01654
0.93034
0.974634
1.18754
0.907483
1.04523
0.957805
0.921214
1.07575
1.04147
0.958531
1.12421
1.12173
0.75406
0.959318
0.950347
1.06452
1.02582
0.756382
0.915694
0.755092
1.30844
0.954194
1.3102
1.4229
0.604081
1.22835
1.16706
0.577611
0.663742
0.594617
0.723275
1.31076
1.33319
1.08666
1.28774
1.14029
1.31277
0.898786
1.24358
0.654081
0.75049
1.04168
0.77198
1.0881
0.908088
0.90846
1.2817
1.05913
1.1871
0.460664
1.18118
1.11193
1.10649
0.667607
1.14092
0.894345
1.19064
1.08366
1.17506
0.803763
0.937519
1.12338
1.14917
0.742295
0.902239
1.08292
0.969724
1.18524
1.09105
0.956866
1.05316
0.743965
1.05137
0.846141
1.05749
1.1318
0.866035
1.04716
1.07124
0.926919
0.897195
1.10465
1.20238
0.890934
1.05405
0.852638
0.904518
1.34183
0.799389
0.954268
1.00535
0.939527
0.93079
1.12433
0.998985
0.975223
1.04051
0.985286
1.27283
1.25931
0.95946
0.5084
0.961188
0.99573
0.889624
1.02667
1.12679
1.1518
0.829959
0.505137
1.51311
0.970136
1.02986
1.18415
0.815851
1.14427
1.19252
0.967072
0.69614
1.00285
0.925844
1.0343
1.05878
1.17762
0.800603
0.975748
1.14108
0.883176
1.08494
0.915057
1.02783
0.979776
0.99239
1.04852
1.06685
0.884634
1.28407
1.07701
1.07466
0.564255
1.5749
1.26347
0.603167
0.55846
0.901427
0.968462
0.857395
0.752305
1.18237
1.21015
1.1279
0.70986
1.55391
0.736225
1.12641
0.777058
1.09653
1.10293
0.872865
1.04715
0.784086
1.15001
0.882193
1.16077
1.02605
0.763107
0.653092
1.24511
1.3233
0.989338
0.713363
1.19055
1.3299
0.766192
1
1.37755
1.49156
0.491002
1.18633
0.893033
0.560524
0.91865
1.18231
1.04094
1.13688
1.27939
0.441828
1.27602
1.28268
0.515905
0.903447
1.02194
1.09842
1.1472
0.755949
0.998426
1.30031
0.824464
0.498752
1.28732
1.08915
0.831699
1.27978
0.948045
0.940471
1.01902
1.13339
0.832846
1.01474
1.20273
1.18596
0.611316
1.09558
0.904417
0.916154
1.08385
1.17606
1.14718
0.621611
1.40007
0.655086
0.75618
1.19055
1.02227
1.03101
1
1.22197
1.01747
0.693603
1.06697
1.10752
0.89248
0.928516
1.06672
1.00476
1.08903
0.910965
0.9084
1.18369
0.907912
1.03753
0.962474
1.15277
0.689179
1.05174
1.10631
1
1.00149
0.998513
1.04301
0.860616
1.24288
0.853498
1.05973
0.911276
1.01718
0.897308
1.0543
1.0602
1.47859
0.941325
0.968284
0.952157
0.659649
0.962256
0.6943
1.34344
0.545039
1.45496
1.04184
1.07764
1.15105
0.729462
1.12366
0.809612
1.46221
0.598906
1.00561
1.11181
1.23578
0.725889
0.926523
0.795623
1.21964
0.984737
0.647299
0.983892
1.30873
1.06008
0.710884
1.1728
1.0538
1.06252
0.72909
1.30423
1.10269
1.02467
0.83932
0.668593
1.19136
1.14004
0.895212
0.940345
1.04926
1.23666
0.878523
0.73352
1.50378
0.7627
1.40317
0.789779
0.861259
0.945789
0.938582
1.0548
1.00662
1.02513
0.879073
1.0958
0.900005
0.787315
1.31268
1.11686
0.997567
0.95425
0.931327
0.865993
0.984349
1.19117
0.958484
0.973955
1.04584
0.541598
1.04807
1.39054
0.972948
0.992082
0.922042
1.11293
1.12354
1.12044
0.891458
0.864558
1.35235
0.891944
0.995251
0.760459
0.975473
0.801381
1.22315
1.03272
1.09566
0.629525
1.24209
1.08731
0.912687
0.628844
1.37116
1.15024
1.02494
0.824817
0.89604
1.13602
0.851956
1.11598
1.2013
1.1698
0.589566
1.03933
1.08959
1.06363
0.802841
1.17209
0.997502
0.88819
1.05959
0.909067
1.0175
0.880317
1.28071
0.836487
1.36376
0.987551
0.593926
1.13097
0.842798
1.09769
0.985794
1.20694
1.15182
1.08882
0.936789
0.824993
0.660194
1.13044
0.85143
1.14617
1.10757
0.894824
1.15138
0.846257
0.955558
1.03919
1.26641
0.741203
0.950053
1.01613
0.893449
0.892983
1.0438
0.987739
1.20872
1.00712
1.09378
0.636004
1.15328
1.17587
0.742731
1.0147
0.751341
1.20885
1.34058
0.89098
1.0446
0.93756
1.00972
0.885046
0.999162
1.13123
0.984563
1.06687
0.74458
0.985925
1.01382
1.19684
1.04391
1.07774
1.17548
0.865658
0.82917
0.89199
0.920374
1.27832
1.02609
0.975693
1.02455
0.974884
0.908108
1.12637
1.20986
1.17292
0.955722
0.995106
1.071
1.06842
0.756645
0.84759
0.796371
1.1567
0.910956
1.14598
1.04707
1.13877
0.777479
1.08636
0.999877
0.724968
1.01185
1.13864
1.03918
1.01609
1.11358
0.971326
1.07873
1.07689
0.949789
1.05645
0.684016
0.875307
0.791832
0.925367
0.950217
1.43059
1.00963
1.01825
0.762092
0.977418
1.10023
1.1363
0.91587
1.35522
1.21374
0.892783
0.520459
1.05067
0.849311
0.865003
0.987996
1.17643
1.02914
1.05776
1.09821
1.27785
1.18018
0.686086
0.994125
0.844418
0.99452
1.01165
0.89666
1.58233
1.30223
1.3656
0.637655
1.39045
1.01718
1.46433
0.739435
0.836155
0.57051
0.777368
1.00136
0.776865
0.578085
0.960438
0.943836
1.38535
1.2455
0.949557
1.3722
1.47761
1.20342
0.902971
0.452786
0.829612
0.588755
0.864805
0.595987
1.18762

[truncated: 81 more sheets: Fig3d_GI_cluster, Fig3e_Jaccard, Fig4b_Q10, Fig4d_R55, Suppl Fig1b_RTqPCR, Suppl Fig2a_TH_young, Suppl Fig2b_TH_26d, Suppl Fig2f_H2OvsD-Dopa, Suppl Fig3a_seizures_young, Suppl Fig3b_seizures_26d, Suppl Fig3e_seizures_L-Dopa, Suppl Fig4a_sleep_night, Suppl Fig4b nr bouts, Suppl Fig4c_mean_bout_length, Suppl Fig4d_morning_anticipatio, Suppl Fig4e, Suppl Fig4f, Suppl Fig4g_comp0, Suppl Fig4h_comp1, Suppl Fig4i_comp2 …]
